# Supplementary material for: STYXL1 regulates CCT complex assembly and flagellar tubulin folding in sperm formation
Source: Nat Commun. 2024 Jan 2;15:44. doi: 10.1038/s41467-023-44337-1 (PMC10761714; doi:10.1038/s41467-023-44337-1)
Supplement: Supplementary file 4 — Supplementary Data 1 [file 41467_2023_44337_MOESM4_ESM.xlsx]

## Sheet: Sheet1
Supplementary Data. Proteomics profiling of Styxl1+/+ and Styxl1-/- sperm
ENSEMBL	SYMBOL	KO-1	KO-2	KO-3	WT-1	WT-2	WT-3	Foldchange(KO/WT)	p value
ENSMUSG00000026592	Tex35	0.615821	0.79185	0.757332	1.47358	1.97203	1.82066	0.411108	0.0027588
ENSMUSG00000026782	Abi2	1.30129	1.15186	1.30937	0.556276	0.521209	0.699458	2.11742	0.000900682
ENSMUSG00000034292	Traf3ip1	1.27036	1.49032	1.10949	0.564919	0.502979	0.50146	2.46608	0.0024072
ENSMUSG00000079330	Lemd1	0.525391	0.617722	0.7757	1.40256	2.39374	2.05326	0.328026	0.0119649
ENSMUSG00000094445	1700015G11Rik	0.538972	0.831141	0.891842	1.89495	1.30639	1.77508	0.454535	0.012565
ENSMUSG00000043019	Edem3	0.710594	0.601878	0.92778	1.49988	1.44587	2.02904	0.450321	0.0121013
ENSMUSG00000062683	Atp5g2	0.562798	0.80283	0.958786	1.20705	1.81848	1.93164	0.4689	0.0255522
ENSMUSG00000026029	Casp8	1.28277	0.954648	1.62805	0.461114	0.582681	0.597567	2.35504	0.0204311
ENSMUSG00000064302	Clasp1	0.712753	0.729366	0.741398	1.56372	2.01865	1.63731	0.418324	0.00200775
ENSMUSG00000079502	Cfap77	0.50689	0.644164	0.537538	1.94503	2.41105	1.93022	0.268615	0.000717428
ENSMUSG00000099398	Ms4a14	0.649206	0.788414	0.916103	2.09789	1.65068	1.14023	0.481452	0.0422877
ENSMUSG00000016524	Il19	0.474097	0.644405	0.643959	1.85716	2.51326	1.82709	0.284382	0.00305877
ENSMUSG00000026080	Chst10	1.5658	1.23982	1.10544	0.388476	0.43407	0.547079	2.85557	0.00423422
ENSMUSG00000079610	Ankrd39	0.626215	0.511012	0.558332	1.4939	2.58162	2.17771	0.271149	0.00890872
ENSMUSG00000027528	Fabp9	0.560123	0.667988	0.586465	1.62674	2.56988	1.87365	0.298928	0.00753886
ENSMUSG00000026696	Vamp4	0.688556	0.869304	0.796095	1.485	1.87466	1.52283	0.482122	0.00332803
ENSMUSG00000030732	Chrdl2	1.64466	1.34135	0.980457	0.383636	0.499028	0.367418	3.17296	0.00995331
ENSMUSG00000046717	Igbp1b	0.672798	0.791266	0.860835	1.66996	1.60606	1.6088	0.475944	0.000130394
ENSMUSG00000048875	Pudp	0.698361	0.761832	0.870342	1.32816	1.84688	1.7351	0.474637	0.00652481
ENSMUSG00000002885	Adgre5	1.46851	0.815464	1.47453	0.533887	0.485133	0.716814	2.16525	0.0426351
ENSMUSG00000029472	Anapc5	1.09741	1.28535	1.59565	0.501333	0.529437	0.45257	2.68206	0.00480917
ENSMUSG00000027852	Nras	1.4616	1.0712	1.43716	0.383548	0.428874	0.517134	2.98593	0.00264452
ENSMUSG00000073077	Cfap47	0.591262	0.680374	0.720013	1.81381	2.222	1.63794	0.351028	0.00227732
ENSMUSG00000031292	Cdkl5	1.15733	1.45363	1.70814	0.321267	0.532631	0	5.0581	0.00650822
ENSMUSG00000028141	Oaz3	0.419095	0.608125	0.657871	1.66981	2.4132	2.23121	0.266873	0.00279429
ENSMUSG00000004455	Ppp1cc	0.629582	0.834345	0.906165	1.57799	1.77818	1.50737	0.487319	0.00200508
ENSMUSG00000019866	Crybg1	1.32723	1.08984	1.44142	0.684185	0.392144	0.507206	2.43663	0.00479599
ENSMUSG00000029213	Commd8	1.59702	1.26614	1.40851	0	0	0.597495	7.14929	0.0051863
ENSMUSG00000048029	Eno4	0.6176	0.710694	0.723646	2.10138	1.8962	1.49021	0.37391	0.00330195
ENSMUSG00000107283	Mpv17	0.60075	0.658442	0.893802	2.14094	1.63746	1.48239	0.409254	0.00896508
ENSMUSG00000029632	Ndufa4	0.703038	0.570855	0.740834	1.50806	1.40177	2.44047	0.376563	0.0291208
ENSMUSG00000056509	Gm9999	0.470535	0.636395	0.629151	1.90482	2.2193	2.04225	0.28154	0.000153351
ENSMUSG00000048206	Dnajb8	0.685229	0.823858	0.732928	1.39574	2.03755	1.68305	0.438207	0.00727046
ENSMUSG00000036402	Gng12	1.42236	0.935743	1.36604	0.746775	0.583356	0.513106	2.02043	0.0204785
ENSMUSG00000000399	Ndufa9	0.530049	0.611958	0.694013	1.77897	2.41038	1.82967	0.305036	0.00257722
ENSMUSG00000000303	Cdh1	1.38992	1.28953	1.10108	0.499769	0.648823	0.577865	2.18976	0.001963
ENSMUSG00000004947	Dtx2	0.680662	0.680462	0.768289	1.10264	2.06248	2.14418	0.401072	0.0342588
ENSMUSG00000021460	Auh	0.460568	0.527755	0.620822	1.31194	2.10655	2.90464	0.254486	0.0272696
ENSMUSG00000026931	1700019N19Rik	0.482471	0.578726	0.56108	1.73932	2.42047	2.24361	0.253346	0.00150897
ENSMUSG00000027480	Sun5	0.490681	0.522812	0.643359	1.82599	2.66182	1.93231	0.258072	0.00399885
ENSMUSG00000026670	Uap1	1.22626	1.09089	1.58929	0.605733	0.431841	0.513013	2.51933	0.00748852
ENSMUSG00000074141	Il4i1	0.533196	0.650449	0.637113	1.28751	2.19507	2.46287	0.306244	0.0183813
ENSMUSG00000035179	Ppp1r32	0.527556	0.633835	0.580076	1.67275	2.45002	2.05824	0.281745	0.00283379
ENSMUSG00000036395	Glb1l2	1.75575	1.05102	1.19639	0.367614	0.352574	0.408956	3.5453	0.0112827
ENSMUSG00000047631	Apof	0.946537	1.95466	1.29496	0.22268	0.485699	0.371165	3.88698	0.0271951
ENSMUSG00000050107	Haspin	0.782325	0.796625	0.766301	1.43306	1.58928	1.76004	0.490394	0.00101954
ENSMUSG00000043541	Casc1	0.649316	0.769924	0.752732	2.00378	1.92879	1.3353	0.412306	0.00861655
ENSMUSG00000053678	Defb40	1.43122	1.33118	1.33553	0.206132	0.560714	0.357005	3.64633	0.00077663
ENSMUSG00000049653	Spatc1	0.427008	0.607692	0.586991	2.08211	2.05818	2.20839	0.255437	2.83e-05
ENSMUSG00000061099	Gapdhs	0.463429	0.618792	0.613649	1.74525	2.48299	2.07258	0.269151	0.00219705
ENSMUSG00000073573	Spink11	0.980328	1.17773	1.69516	0.43569	0.819165	0.575811	2.10482	0.048814
ENSMUSG00000000942	Hoxa4	0.489724	0.524292	0.719653	1.69274	2.46977	2.06566	0.278359	0.00313034
ENSMUSG00000055762	Eef1d	1.05123	1.29926	1.47448	0.568166	0.631393	0.593821	2.13283	0.0054892
ENSMUSG00000023307	Marchf5	0.658322	0.683744	0.780146	1.58711	1.93413	1.80783	0.398233	0.000584345
ENSMUSG00000020258	Glyctk	0.674714	0.783339	0.877614	1.39535	2.11239	1.47972	0.468308	0.0194074
ENSMUSG00000039632	Odad3	0.719963	0.798732	0.748548	1.95413	1.61948	1.41156	0.454798	0.00476451
ENSMUSG00000025231	Sufu	1.08871	1.87883	1.2947	0	0	0.765631	5.56696	0.0285977
ENSMUSG00000030990	Pgap2	0.638209	0.601067	0.755942	1.65234	2.03209	1.90766	0.356792	0.000584716
ENSMUSG00000024807	Syvn1	1.67913	1.26447	1.13252	0.494172	0.141467	0.331384	4.21513	0.00588015
ENSMUSG00000071657	Bscl2	1.04797	1.41503	1.38818	0.534348	0.58543	0.603868	2.23432	0.00409739
ENSMUSG00000020022	Ndufa12	0.576383	0.734298	0.740567	1.49889	2.07328	1.93848	0.372234	0.00314789
ENSMUSG00000079592	C1qtnf5	1.29399	1.29499	1.17796	0.654927	0.656134	0.491211	2.0901	0.00061922
ENSMUSG00000032384	Csnk1g1	1.2164	1.10169	1.45443	0.540354	0.502525	0.75186	2.10199	0.0070569
ENSMUSG00000030421	Uri1	0.426809	0.506679	0.674511	1.72456	2.73133	2.08744	0.245746	0.00560151
ENSMUSG00000002608	Ccdc97	1.21601	1.55215	0.978802	0.61667	0.545874	0.647008	2.07065	0.01876
ENSMUSG00000052337	Immt	0.564503	0.721776	0.654585	1.79995	2.49087	1.5492	0.332339	0.0103637
ENSMUSG00000045659	Plekha7	0.978148	1.15717	1.87232	0.673091	0.485859	0.338437	2.67642	0.0446863
ENSMUSG00000052214	Opa3	0.515886	0.583587	0.662676	1.70189	2.3743	2.06104	0.287125	0.00183947
ENSMUSG00000003380	Rabac1	1.20353	1.29872	1.325	0.567299	0.687556	0.48595	2.19855	0.000551646
ENSMUSG00000040601	Nlrp4a	0.41361	0.389163	0.50992	2.01725	2.84982	2.24576	0.184553	0.00153039
ENSMUSG00000031085	Acte1	0.607624	0.781766	0.756408	1.75023	2.03828	1.55243	0.401763	0.00213877
ENSMUSG00000109179	Gm35339	0.659301	0.694962	0.614057	1.95802	2.00382	1.67086	0.349446	0.000333415
ENSMUSG00000005237	Dnah2	0.635646	0.775809	0.793029	1.62173	2.25199	1.40702	0.417457	0.0165643
ENSMUSG00000109228	Fam81b	0.62562	0.876724	0.76315	1.44959	1.96642	1.66457	0.445913	0.00488366
ENSMUSG00000050994	Adgb	0.643524	0.783082	0.767724	1.97276	1.91301	1.3389	0.419993	0.00813971
ENSMUSG00000040298	Btbd16	0.520553	0.600544	0.673851	1.88133	2.42517	1.79832	0.294021	0.00204639
ENSMUSG00000052273	Dnah3	0.683554	0.801276	0.845139	1.64935	1.88854	1.40952	0.470947	0.00398529
ENSMUSG00000070331	Qrich2	0.545711	0.646337	0.582586	2.58402	1.93953	1.51526	0.293872	0.0103822
ENSMUSG00000031558	Slit2	0.578208	0.68765	0.829604	1.62812	1.90643	1.86832	0.387842	0.000629172
ENSMUSG00000073001	Cylc1	0.343139	0.480014	0.515225	3.41024	2.52946	1.15944	0.188527	0.0431137
ENSMUSG00000085486	Gm11634	0.441565	0.535069	0.407344	2.83661	2.31786	1.72169	0.201272	0.00485235
ENSMUSG00000003271	Sult2b1	0.650983	0.758382	0.914308	1.70511	1.94394	1.34636	0.465161	0.00935241
ENSMUSG00000030987	Stim1	1.47911	1.20182	1.03692	0.82091	0.320358	0.593976	2.14255	0.0270564
ENSMUSG00000084782	Gm11213	0.626476	0.787487	0.774018	1.72592	1.85711	1.62631	0.420011	0.000282824
ENSMUSG00000109649	Gm45521	0.432935	0.572682	0.395709	2.14081	2.57309	2.15453	0.204024	0.000275584
ENSMUSG00000036214	Polr1has	0.655979	0.794305	0.782034	2.15949	1.5684	1.344	0.440135	0.0186342
ENSMUSG00000109739	Gm17949	0.688712	0.744699	0.805837	1.48045	1.85929	1.74448	0.440431	0.00126553
ENSMUSG00000003873	Bax	1.12077	1.19337	1.53723	0.434086	0.688466	0.614065	2.21774	0.00909589
ENSMUSG00000031966	Glb1l3	1.36091	1.01054	1.62066	0.409394	0.558549	0.410594	2.8959	0.00900018
ENSMUSG00000073968	Trim68	0.426049	0.767837	0.485435	1.166	2.17811	2.86021	0.27067	0.040071
ENSMUSG00000031512	Tex29	0.565303	0.668157	0.779522	1.72565	2.20464	1.70865	0.356978	0.0022533
ENSMUSG00000085486	Gm11634	0.43351	0.585576	0.467465	2.18284	2.46425	2.04871	0.222012	0.000186236
ENSMUSG00000109737	Gm39566	0.447578	0.562554	0.63336	2.26904	2.34351	1.78731	0.256801	0.000967042
ENSMUSG00000070427	Il18bp	2.07682	1.1795	0.900324	0	0	0.597949	6.95151	0.0434926
ENSMUSG00000002781	Tmem143	0.61056	0.550831	0.770443	1.44356	2.29013	2.03896	0.334653	0.007847
ENSMUSG00000058019	Ces5a	0.488079	0.825479	0.73836	1.53933	1.63492	2.2448	0.378649	0.00988902
ENSMUSG00000040838	Gm11639	0.593155	0.709448	0.694709	1.91975	1.96615	1.71118	0.356849	0.000156654
ENSMUSG00000045128	Rpl18a	1.0865	1.23075	1.48451	0.574895	0.602401	0.63984	2.09217	0.00494899
ENSMUSG00000097075	Cdiptos	0.619806	0.786013	0.883576	1.39539	2.12744	1.56983	0.449548	0.0161764
ENSMUSG00000034312	Iqsec1	0.527705	0.742981	0.559376	1.76365	2.22631	1.97476	0.306814	0.000771746
ENSMUSG00000110622	Iqcn	0.401105	0.518371	0.518852	1.88638	2.7938	2.18795	0.209421	0.00256546
ENSMUSG00000063810	Alms1	0.508708	0.619248	0.703628	1.86557	2.06629	2.01379	0.308054	7.65e-05
ENSMUSG00000045620	Odf3l1	0.694738	0.731776	0.710583	1.50992	2.04954	1.75073	0.402453	0.00249643
ENSMUSG00000002031	Ift46	1.35055	1.52274	0.93822	0.600696	0.476142	0.549498	2.34361	0.01471
ENSMUSG00000038412	Higd1a	0.295922	0.869584	0.639859	2.07287	1.83676	2.09568	0.300628	0.00167197
ENSMUSG00000074452	Pate2	1.31015	1.35566	1.11428	0.561418	0.731623	0.488351	2.12198	0.00297792
ENSMUSG00000025808	Ccdc7a	0.662351	0.780656	0.748729	2.25565	1.60956	1.29204	0.424981	0.02582
ENSMUSG00000032409	Atr	0.774017	0.746531	0.827484	1.619	1.6435	1.55186	0.487715	2.24e-05
ENSMUSG00000003131	Pafah1b2	1.2428	1.49664	1.19702	0.283062	0.332805	0.785652	2.80871	0.0102918
ENSMUSG00000046111	Cep295	0.653025	0.780797	0.875086	1.70958	1.65795	1.57084	0.467545	0.00032319
ENSMUSG00000019917	Septin10	0.726459	0.789676	0.84991	1.86549	1.50869	1.40546	0.495026	0.00501475
ENSMUSG00000044581	4932415D10Rik	0.423036	0.547106	0.555698	2.12085	2.49006	2.02969	0.229774	0.000316857
ENSMUSG00000020639	Pfn4	0.649886	0.727887	0.74395	1.77423	2.11525	1.50274	0.393478	0.00371808
ENSMUSG00000025381	Cnpy2	1.22124	1.37572	1.29905	0.546934	0.573152	0.456194	2.47165	0.000170452
ENSMUSG00000003746	Man1a	1.50933	1.16289	1.19272	0.403523	0.601082	0.521843	2.53198	0.00335179
ENSMUSG00000039914	Coq10a	0.70996	0.729271	0.822835	1.50661	1.59051	1.86864	0.455533	0.00142349
ENSMUSG00000020622	Nt5c1b	0.547199	0.706401	0.840234	1.72968	2.37493	1.44898	0.377024	0.0158692
ENSMUSG00000003345	Csnk1g2	0.553205	0.824555	0.84421	1.36632	2.47936	1.48036	0.41719	0.0474142
ENSMUSG00000042043	Tbca	1.23203	1.64748	0.986988	0.607131	0.487795	0.479568	2.45571	0.0179073
ENSMUSG00000033102	Cdc14b	0.55717	0.6233	0.737262	1.52544	2.45908	1.8796	0.327028	0.00899579
ENSMUSG00000057069	Ero1b	1.1114	1.44992	1.3432	0.494248	0.601833	0.508879	2.43279	0.00190245
ENSMUSG00000084786	Ubl5	1.2325	1.18338	1.49563	0.593666	0.547844	0.419711	2.50542	0.00205666
ENSMUSG00000020593	Lpin1	0.670853	0.815363	0.867956	1.49824	1.83369	1.55276	0.48195	0.00212273
ENSMUSG00000035614	Togaram1	0.615373	0.820045	0.96655	1.34401	2.01677	1.50598	0.493546	0.0223276
ENSMUSG00000021591	Glrx	2.08888	0.901036	1.07053	0.263945	0.320494	0.306436	4.55782	0.0466192
ENSMUSG00000020545	Lrrc72	0.607196	0.78962	0.75793	1.60489	2.03833	1.6718	0.405407	0.00195664
ENSMUSG00000114073	Gm30302	0.421202	0.528852	0.574757	2.52335	2.27183	1.81766	0.230583	0.00131086
ENSMUSG00000019467	Arhgef25	0.750755	0.826645	0.718876	2.01093	1.99286	1.02382	0.456733	0.0498758
ENSMUSG00000053453	Thoc7	1.44105	1.11594	1.39512	0.499114	0.506571	0.387739	2.83626	0.00142071
ENSMUSG00000057246	BC051142	0.578329	0.732281	0.694259	1.62352	1.99077	1.95998	0.359666	0.000710128
ENSMUSG00000024983	Vti1a	0.62606	0.745284	0.76921	2.38302	1.67349	1.23273	0.4047	0.0360323
ENSMUSG00000057246	BC051142	0.557116	0.699795	0.737305	1.61416	1.56292	2.30838	0.363546	0.00917572
ENSMUSG00000021488	Nsd1	1.59528	1.31398	0.970498	0.571929	0.397763	0.435618	2.76079	0.0118587
ENSMUSG00000115726	Gm30083	0.528081	0.634259	0.648537	2.24296	2.05356	1.69737	0.302121	0.00105907
ENSMUSG00000034731	Dgkh	0.589953	0.766884	0.770964	1.74059	1.987	1.63785	0.396575	0.000834118
ENSMUSG00000026226	Spata3	0.571006	0.692065	0.730778	1.62264	2.19252	1.84066	0.352531	0.00212093
ENSMUSG00000072624	Gm5460	0.473869	0.550051	0.605428	1.37336	1.7859	3.03746	0.262937	0.0386231
ENSMUSG00000021850	ccdc198	0.65952	0.690159	0.742635	1.58355	2.14951	1.70468	0.384776	0.00302961
ENSMUSG00000055177	Cstl1	1.17078	1.31554	1.65199	0.274844	0.526881	0.360965	3.55925	0.00349004
ENSMUSG00000042564	Fam227a	0.594514	0.677412	0.725652	2.00483	2.35393	1.35384	0.34968	0.0138062
ENSMUSG00000033065	Pfkm	0.286404	0.497663	0.521831	2.50489	2.31467	2.23357	0.185152	6.34e-05
ENSMUSG00000022542	Septin12	0.638364	0.755524	0.776259	1.95936	1.71102	1.54328	0.416243	0.00138223
ENSMUSG00000022477	Aco2	0.610424	0.650801	1.05321	1.71345	1.68461	1.56984	0.465878	0.00393899
ENSMUSG00000022382	Wnt7b	1.53469	1.1531	1.13497	0.558288	0.348343	0.622254	2.50036	0.00774253
ENSMUSG00000006134	Crkl	0.627519	0.833449	0.763343	1.4194	2.1595	1.62613	0.42734	0.0121943
ENSMUSG00000090777	Ccdc188	0.510629	0.669393	0.714365	1.72255	2.2507	1.90142	0.322466	0.00135758
ENSMUSG00000034473	Sec22a	1.38839	1.20907	1.29602	0.578915	0.278423	0.590306	2.68953	0.00205563
ENSMUSG00000033918	Parl	0.558513	0.666611	0.739462	1.60043	2.19359	1.91781	0.34395	0.00222966
ENSMUSG00000023806	Rsph3b	0.558346	0.695724	0.671181	1.88298	2.12502	1.76823	0.333306	0.000346538
ENSMUSG00000072214	Septin5	0.676912	0.753058	0.885519	1.46148	1.81835	1.66713	0.468063	0.00186546
ENSMUSG00000022768	Ccdc116	0.530082	0.573173	0.58375	1.92522	2.47784	1.90045	0.26763	0.0012428
ENSMUSG00000045275	Lca5l	1.29778	1.40522	1.0468	0.431196	0.356532	0.932037	2.18041	0.0320133
ENSMUSG00000045036	Tmem232	0.704811	0.847197	0.772225	1.91635	1.54255	1.40756	0.477602	0.00578456
ENSMUSG00000090383	Vmn2r58	1.13476	1.44463	1.86538	0.167393	0.359442	0.0665922	7.49	0.00493216
ENSMUSG00000022913	Psmg1	0.695078	0.735649	0.80204	1.4047	1.85343	1.82833	0.438963	0.00307971
ENSMUSG00000006818	Sod2	1.20142	0.993335	1.65982	0.465173	0.517399	0.689807	2.30485	0.0250529
ENSMUSG00000024423	Impact	1.39609	1.23777	1.16005	0.686813	0	0.853318	2.46337	0.0498133
ENSMUSG00000033022	Cdo1	1.83963	0.74444	1.47254	0.314687	0.428719	0.308626	3.85598	0.0365987
ENSMUSG00000024352	Spata24	0.705785	0.76298	0.817633	1.53159	1.90383	1.57603	0.456234	0.00172397
ENSMUSG00000039963	Ccdc40	0.747893	0.801623	0.754121	1.54251	1.80754	1.58471	0.466818	0.000474288
ENSMUSG00000001576	Ergic1	1.24005	1.30992	1.41613	0.540839	0.35664	0.498865	2.84035	0.000347258
ENSMUSG00000024664	Fads3	1.89812	1.38276	1.02009	0.439911	0	0	9.7769	0.0118876
ENSMUSG00000117809	Gm50478	0.520243	0.69708	0.895748	1.7027	1.22503	2.28561	0.40532	0.0336312
ENSMUSG00000024614	Tmx3	1.51424	1	1.2584	0.668594	0.468935	0.541322	2.24715	0.0119168
ENSMUSG00000006050	Sra1	1.49899	1.40284	1.08287	0.29528	0.59983	0.401103	3.07411	0.00436678
ENSMUSG00000025178	Pi4k2a	1.73682	1.27421	1.19894	0.213338	0.265877	0.25117	5.76404	0.00235436
ENSMUSG00000071655	Ubxn1	1.35086	1.4547	1.06492	0.593108	0.513603	0.436665	2.50781	0.00342883
ENSMUSG00000024583	Txnl1	1.28051	1.32525	1.18039	0.505539	0.633242	0.616826	2.15661	0.00032254
ENSMUSG00000025016	Tm9sf3	1.3803	1.2769	1.37741	0.483252	0.331374	0.399153	3.32401	7.14e-05
ENSMUSG00000090485	Gm17416	1.01044	1.47516	1.83866	0.240361	0.349215	0.259016	5.09579	0.0087314
ENSMUSG00000050122	Vwa3b	0.658095	0.782046	0.685085	1.60493	2.06725	1.67997	0.397078	0.00190899
ENSMUSG00000078490	Cfap74	0.62348	0.787353	0.757036	1.9871	1.98276	1.32782	0.40921	0.00971985
ENSMUSG00000039555	Cylc2	0.332719	0.434608	0.467831	3.40518	2.81755	1.13909	0.167779	0.0398439
ENSMUSG00000072487	Mroh5	0.740129	0.822498	0.81482	1.37452	1.8336	1.59857	0.494611	0.00389941
ENSMUSG00000047417	Rexo1	0.535501	0.59689	0.736419	1.84149	2.19265	1.87289	0.31637	0.000447975
ENSMUSG00000118462	Lhb	0.597722	0.669738	0.748461	1.60473	2.15143	1.84076	0.360184	0.00190139
ENSMUSG00000091844	Gm8251	0.446163	0.52809	0.579509	1.90001	2.5848	2.11152	0.235549	0.001231
ENSMUSG00000022002	Erich6b	0.570032	0.759822	0.779844	2.15974	1.88024	1.36505	0.390321	0.0105281
ENSMUSG00000118454	Wdr88	0.665067	0.733846	0.683788	1.67269	1.92911	1.79065	0.386225	0.000137106
ENSMUSG00000047369	Dnah14	0.623274	0.74634	0.76813	1.57331	2.08688	1.69238	0.399387	0.00268431
ENSMUSG00000020486	Septin4	0.650156	0.813872	0.863488	2.11621	1.53763	1.24622	0.474997	0.0313082
ENSMUSG00000118554	AL646049	0.522972	0.588804	0.544034	1.66936	2.7252	2.01351	0.258395	0.00705393
ENSMUSG00000079357	Gm11100	0.594114	0.796248	0.687162	1.97502	2.47657	1.14593	0.371151	0.0403192
ENSMUSG00000072295	C2cd6	0.588422	0.716848	0.667468	1.81976	2.02013	1.80785	0.349297	9.78e-05
ENSMUSG00000042641	Rgsl1	0.595959	0.728022	0.710461	1.64587	2.1323	1.77988	0.366035	0.00146763
ENSMUSG00000047394	Odf3b	0.392285	0.503086	0.496177	2.15848	2.32461	2.35858	0.203393	1.42e-05
ENSMUSG00000043909	Trp53bp1	1.48032	1.13616	1.18511	0.74852	0.491216	0.40248	2.31491	0.00853812
ENSMUSG00000030533	Unc45a	1.28687	1.23362	1.27581	0.598448	0.794145	0.403576	2.11355	0.00425125
ENSMUSG00000039110	Mycbpap	0.57754	0.688061	0.654306	1.80156	2.21263	1.78226	0.331221	0.000855942
ENSMUSG00000024500	Ppp2r2b	0.479636	0.687226	0.651784	1.87784	2.29266	1.86585	0.301282	0.000804139
ENSMUSG00000060771	Tsga10	0.581519	0.623594	0.734444	1.77628	2.30285	1.71222	0.334906	0.00263072
ENSMUSG00000064068	Mtx1	0.565781	0.662252	0.726386	1.74614	2.14708	1.83052	0.341458	0.000653839
ENSMUSG00000020286	1700093K21Rik	0.607902	0.627946	0.985856	2.02046	1.1303	1.84529	0.444692	0.0363494
ENSMUSG00000118664	AC168314	1.3431	1.25988	1.24834	0.588231	0.451555	0.541554	2.43548	0.000111127
		0.661474	0.701821	0.966947	1.50991	2.06079	1.43357	0.46565	0.0153589
ENSMUSG00000070883	Ccdc173	0.506229	0.609502	0.533952	1.85869	2.43195	2.06488	0.259567	0.000774732
ENSMUSG00000050944	Efcab5	0.65453	0.762895	0.791437	2.22542	1.76149	1.18645	0.426968	0.0311625
ENSMUSG00000051113	Fam71e1	0.442824	0.505271	0.648143	1.6601	2.66827	2.20622	0.244275	0.00522262
ENSMUSG00000033987	Dnah17	0.681002	0.798369	0.760274	1.64119	2.15916	1.37526	0.432731	0.0136418
ENSMUSG00000070530	Wfdc16	1.5781	1.25964	1.20748	0.300864	0.438817	0.391387	3.57645	0.00137739
ENSMUSG00000028809	Srrm1	1.63724	1.34219	0.890039	0.656951	0.38481	0.36272	2.75509	0.0256505
ENSMUSG00000034239	Gm884	0.686604	0.798827	0.827646	2.14851	1.34683	1.36471	0.475936	0.0338404
ENSMUSG00000037443	Cep85	0.656107	0.856493	0.884696	1.17072	1.95572	1.69823	0.496883	0.0287351
ENSMUSG00000034706	Dnai2	0.64625	0.780676	0.742906	1.49963	2.28188	1.55246	0.406795	0.0145286
ENSMUSG00000027652	Ralgapb	1.39163	1.31274	1.22114	0.414585	0.370373	0.610597	2.81286	0.000684511
ENSMUSG00000033233	Trim45	0.58263	0.559732	0.771808	1.70142	1.8755	2.13981	0.334837	0.000920852
ENSMUSG00000058252	Tcp11x2	0.635871	0.635011	0.628734	1.63211	2.76511	1.55524	0.319131	0.0259566
ENSMUSG00000079606	Fsip2l	0.637737	0.794367	0.700692	2.00901	1.73519	1.53901	0.403693	0.00186418
ENSMUSG00000071686	Tex13a	0.622734	0.761028	0.856389	1.54479	1.95623	1.63921	0.435808	0.00241481
ENSMUSG00000027282	Mtch2	0.436473	0.580869	0.709936	1.76021	2.51972	1.99431	0.275297	0.00312007
ENSMUSG00000092463	Gm20489	0.552971	0.657215	0.658418	1.80407	2.16246	1.91635	0.317634	0.000275931
ENSMUSG00000031381	Piga	0.584817	0.647972	0.700599	1.7436	2.31958	1.73704	0.33333	0.00276609
ENSMUSG00000026925	Inpp5e	0.611685	0.812796	0.526758	1.50942	2.06514	2.08053	0.345041	0.00390649
ENSMUSG00000026937	Lcn5	1.5981	0.8348	1.69455	0.252567	0.333028	0.408759	4.15089	0.0192901
ENSMUSG00000049225	Pdp1	0.581085	0.744575	0.794994	1.57943	2.25912	1.60896	0.389289	0.00864544
ENSMUSG00000028339	Col15a1	0.349524	0.345422	0.522609	3.16475	2.2748	1.7869	0.168486	0.00796073
ENSMUSG00000078129	Actl10	0.707713	0.708195	0.834162	1.62425	1.91589	1.54726	0.442283	0.00139637
ENSMUSG00000059005	Hnrnpa3	1.31447	1.47346	1.02681	0.692724	0.489631	0.468961	2.31012	0.00838801
ENSMUSG00000027517	Ankrd60	0.561235	0.723332	0.820392	1.60031	2.29504	1.60061	0.383001	0.00972699
ENSMUSG00000028745	Capzb	0.452861	0.574503	0.607108	1.90101	2.51935	2.0141	0.254019	0.00122106
ENSMUSG00000028441	1110017D15Rik	0.609825	0.855123	0.655417	1.48314	1.91486	1.92458	0.398372	0.00286874
ENSMUSG00000027505	Fam209	0.6481	0.867418	0.880429	1.27477	1.93835	1.6186	0.495879	0.01691
ENSMUSG00000027378	Nphp1	1.40523	1.26321	1.2561	0.47437	0.484146	0.473639	2.7403	6.92e-05
ENSMUSG00000044320	1700001O22Rik	0.496068	0.623075	0.585807	1.93982	2.34073	1.96502	0.272986	0.000360516
ENSMUSG00000033808	Tmem87a	0.521189	0.475	0.619092	2.14586	2.44845	1.85141	0.250597	0.000818898
ENSMUSG00000074652	Myh7b	0.458504	0.60407	0.627273	1.49423	2.23867	2.49643	0.271273	0.00770598
ENSMUSG00000078870	Gm14410	0.64912	0.741728	0.782881	1.62403	1.89915	1.7098	0.41539	0.000351761
ENSMUSG00000075249	Fsip2	0.499078	0.620159	0.583872	1.90463	2.4178	1.94413	0.271777	0.000838281
ENSMUSG00000074825	Itpripl1	0.626903	0.746917	0.819745	1.64515	1.9941	1.59685	0.418932	0.00178576
ENSMUSG00000026739	Bmi1	0.488343	0.648703	0.687369	1.68955	2.45926	1.91092	0.301072	0.00397145
ENSMUSG00000026819	Slc25a25	0.525993	0.711757	0.680157	1.55768	2.05213	2.14782	0.333107	0.00261368
ENSMUSG00000014959	Gorasp2	1.24742	1.4777	1.14367	0.554457	0.4328	0.575246	2.47602	0.00207606
ENSMUSG00000054362	Lexm	0.509446	0.664321	0.653058	2.30587	2.03904	1.62726	0.30589	0.00246018
ENSMUSG00000025314	Ptprj	1.21606	0.897974	1.86232	0.486156	0.42665	0.533852	2.74864	0.0417769
ENSMUSG00000032572	Col6a4	0.752808	0.56712	0.672546	1.30904	2.76499	1.65646	0.347696	0.0479697
ENSMUSG00000070806	Zmynd12	0.693401	0.827429	0.809521	1.96763	1.54008	1.35817	0.478917	0.0103608
ENSMUSG00000031351	Zfp185	1.37585	0.974364	1.66844	0.506469	0.416324	0.375765	3.0947	0.0114576
ENSMUSG00000057246	BC051142	0.449557	0.582109	0.6118	1.77894	2.60114	2.05388	0.255436	0.00293729
ENSMUSG00000023935	Spats1	0.683106	0.721211	0.774559	2.32314	1.48076	1.34145	0.423465	0.0325116
ENSMUSG00000036770	Stpg3	0.726095	0.833294	0.822895	1.62191	1.70953	1.45496	0.497719	0.000617172
ENSMUSG00000019188	H13	1.32283	1.16657	1.33283	0.740426	0.410501	0.496908	2.31955	0.00298561
ENSMUSG00000026790	Odf2	0.521692	0.689131	0.739768	1.56594	2.21365	1.97226	0.339125	0.00318659
ENSMUSG00000036398	Ppp1r11	0.575353	0.89573	0.835897	1.63738	1.79384	1.56403	0.461835	0.0016887
ENSMUSG00000021993	Mipep	0.702236	0.790644	0.870669	1.50966	1.97523	1.41319	0.482546	0.00939017
ENSMUSG00000023949	Tcte1	0.616712	0.71342	0.813283	1.85565	2.18862	1.35283	0.397142	0.0121812
ENSMUSG00000061923	Odf1	0.470022	0.639232	0.744881	1.63282	2.35462	1.99787	0.309781	0.00350558
ENSMUSG00000021997	Lrrc63	0.630163	0.815495	0.710672	1.76813	2.00194	1.53134	0.406746	0.00199551
ENSMUSG00000020234	4930404N11Rik	0.536089	0.695516	0.675269	1.75983	2.08382	1.95297	0.328963	0.000262335
ENSMUSG00000051435	Fhad1	0.708862	0.842189	0.771425	1.54223	1.76208	1.59839	0.473714	0.000354132
ENSMUSG00000030695	Aldoa	0.477148	0.661811	0.674922	1.69562	2.25389	2.075	0.301084	0.00135558
ENSMUSG00000059343	Aldoart1	0.512928	0.778957	0.645351	1.63317	2.23699	1.90996	0.335155	0.00255545
ENSMUSG00000063129	Aldoart2	0.524884	0.705534	0.71207	1.64061	2.10556	1.99167	0.33854	0.00116066
ENSMUSG00000037143	Cfap61	0.599013	0.636576	0.652821	1.9785	2.29854	1.60497	0.321048	0.0026981
ENSMUSG00000043572	Pars2	0.749321	0.768192	0.878061	1.35402	1.95081	1.5039	0.498172	0.011883
ENSMUSG00000036962	Cfap221	0.646801	0.817053	0.760333	1.87719	1.93236	1.35851	0.430372	0.0066155
ENSMUSG00000044122	Proca1	0.548862	0.668542	0.740552	2.01308	1.82029	1.81922	0.346382	0.000133841
ENSMUSG00000063524	Eno1	0.457768	0.388856	0.36659	1.86324	2.85334	2.53576	0.167286	0.00235573
ENSMUSG00000044165	Bcl2l15	0.60075	0.926093	0.866176	1.59238	1.86327	1.39656	0.493181	0.00820381
ENSMUSG00000020884	Asgr1	0.443511	0.754528	0.670507	1.29697	1.7115	2.75041	0.324463	0.0426912
ENSMUSG00000028648	Ndufs5	0.569594	0.75142	0.724773	1.68082	2.47519	1.48897	0.362408	0.0174558
ENSMUSG00000020610	Amz2	0.52515	0.552566	0.670202	1.75616	2.3694	2.03739	0.283617	0.00129046
ENSMUSG00000027880	Slc25a54	0.511414	0.589522	0.708564	1.59069	2.56412	1.94846	0.29648	0.00784213
ENSMUSG00000049811	Fam161a	0.569743	0.661094	0.715442	1.70096	2.36092	1.73005	0.336033	0.00428295
ENSMUSG00000040621	Gemin8	0.563345	0.764899	0.7108	1.65036	2.03844	1.84584	0.368415	0.00078824
ENSMUSG00000000003	Pbsn	0.593152	0.680036	0.885029	1.55885	1.5709	2.06392	0.415547	0.00571022
ENSMUSG00000045797	4930402K13Rik	0.649568	0.753043	0.801516	1.68257	1.88571	1.61243	0.425449	0.000444497
ENSMUSG00000031337	Mtm1	1.15532	1.36682	1.49621	0.598369	0.327482	0.408225	3.01209	0.002187
ENSMUSG00000078632	Lrrc37a	0.550622	0.665975	0.73239	2.12992	1.95926	1.62472	0.341095	0.00134709
ENSMUSG00000035649	Zcchc7	0.609503	0.808805	0.667719	1.82319	2.17612	1.48228	0.380551	0.00561998
ENSMUSG00000068113	Tesl1	0.436368	0.525764	0.593864	2.04299	2.64557	1.93523	0.23491	0.00170338
ENSMUSG00000028492	Saxo1	0.501242	0.690738	0.550248	1.81178	2.34665	2.00777	0.282545	0.000891882
ENSMUSG00000078713	Tomm5	0.694086	0.865857	0.784295	1.52331	1.89291	1.48843	0.477962	0.00352811
ENSMUSG00000028494	Plin2	0.577515	0.721074	0.882808	1.84292	1.68144	1.68314	0.418896	0.000613162
ENSMUSG00000041809	Efhc1	0.533029	0.647866	0.623101	1.66968	2.31841	2.04696	0.29892	0.00180425
ENSMUSG00000056692	Ilrun	0.605422	0.748623	0.883265	1.93798	1.34832	1.7267	0.446302	0.00825632
ENSMUSG00000029625	Cpsf4	1.45707	1.31022	1.11898	0.534511	0.538176	0.416606	2.60947	0.00164185
ENSMUSG00000037801	Iqch	0.712053	0.770685	0.739031	1.66751	2.05029	1.44942	0.429974	0.00510683
ENSMUSG00000078451	Ppil6	0.599833	0.666806	0.600539	1.96742	2.01972	1.84936	0.319914	1.78e-05
ENSMUSG00000056763	Cspp1	0.576367	0.649256	0.606203	2.69209	1.66091	1.50649	0.312625	0.0227214
ENSMUSG00000079652	Fam71f2	0.669963	0.685587	0.759538	1.44943	2.23489	1.72523	0.390992	0.00904283
ENSMUSG00000043020	Dnai3	0.62192	0.797694	0.664389	1.92654	1.953	1.54687	0.384048	0.00140534
ENSMUSG00000035472	Slc25a21	0.506263	0.53664	0.632081	1.76858	2.70807	1.91363	0.262114	0.00593369
ENSMUSG00000091017	Fam71a	0.53112	0.629516	0.698745	1.90647	2.36136	1.7049	0.311312	0.00237653
ENSMUSG00000090173	Fbxw10	0.649366	0.756995	0.825561	1.37552	2.32534	1.53268	0.426465	0.0284813
ENSMUSG00000022401	Xpnpep3	0.576205	0.787217	0.799193	1.83248	2.23202	1.32015	0.401626	0.0171806
ENSMUSG00000025500	Lmntd2	0.654081	0.770141	0.858463	1.85336	1.9136	1.29717	0.450756	0.0106258
ENSMUSG00000039342	Ankar	0.619476	0.828422	0.687225	1.69008	2.14445	1.53985	0.397279	0.00490554
ENSMUSG00000021902	Phf7	0.759842	0.771369	0.714448	1.94516	1.72327	1.36723	0.445952	0.00534288
ENSMUSG00000094918	Gm8765	0.568424	0.622861	0.737423	1.73095	2.04189	1.96703	0.336019	0.000278945
ENSMUSG00000050705	2310061I04Rik	0.602185	0.667353	0.792295	1.42295	1.83965	2.15611	0.380502	0.00699463
ENSMUSG00000051050	Spink14	1.69121	1.24824	0.981577	0.403188	0.48025	0.429366	2.98675	0.0139611
ENSMUSG00000090685	Atp6v1fnb	0.40133	0.472279	0.312626	2.16463	2.84659	2.3213	0.161777	0.000633681
ENSMUSG00000037343	Taf2	0.653202	0.651316	0.554056	1.63798	1.5667	2.4769	0.327123	0.0123165
ENSMUSG00000078746	Fam205a4	0.480347	0.581275	0.554044	1.69808	2.36389	2.33468	0.25258	0.00190497
ENSMUSG00000094724	Rnaset2b	1.75512	1.00906	1.07325	0.450743	0.501321	0.50845	2.62745	0.0296666
ENSMUSG00000110170	St6galnac2	0.497794	0.676867	0.612728	1.72078	2.4907	1.91481	0.291758	0.00365135
ENSMUSG00000028706	Nsun4	0.448874	0.563054	0.631088	1.99085	2.48118	1.94659	0.255976	0.000890222
ENSMUSG00000101605	Ace3	0.7861	0.741228	0.777163	1.40439	1.92485	1.61685	0.465921	0.00438321
ENSMUSG00000049154	Fam183b	0.446628	0.52673	0.474824	2.13053	2.73718	1.96518	0.211943	0.0016
ENSMUSG00000021704	Mtx3	0.630049	0.644659	0.668491	1.61465	2.06991	2.00219	0.341706	0.000931463
ENSMUSG00000035504	Reep6	0.613807	0.674912	0.670877	1.70739	2.26002	1.75456	0.342469	0.00213807
ENSMUSG00000040268	Plekha1	1.49368	1.06368	1.37087	0.456405	0.51458	0.445072	2.77407	0.00296133
ENSMUSG00000026254	Eif4e2	1.11538	1.25608	1.43107	0.683536	0.634369	0.499614	2.09216	0.00342553
ENSMUSG00000079235	Ccdc13	1.32123	1.55776	0.976649	0.657194	0.390923	0.492902	2.502	0.0142033
ENSMUSG00000056987	Fam71d	0.414138	0.518775	0.552791	1.95888	2.70366	2.1002	0.21969	0.00162703
ENSMUSG00000064307	Lrrc51	0.706125	0.765963	0.740584	1.48876	2.0399	1.64147	0.427972	0.00396062
ENSMUSG00000039543	Cfap70	0.671126	0.72536	0.732885	1.87696	1.61692	1.74604	0.406375	0.000180958
ENSMUSG00000033373	Fntb	1.15905	1.22879	1.56238	0.317718	0.617741	0.586751	2.59506	0.00668064
ENSMUSG00000019996	Map7	0.511227	0.546101	0.568473	2.52556	2.59685	1.37024	0.250406	0.0151303
ENSMUSG00000023861	Mpc1	0.714944	0.650494	0.845134	1.49558	1.71053	1.88494	0.434207	0.00160729
ENSMUSG00000046750	Selenov	0.559699	0.682251	0.691436	1.9444	2.11799	1.70327	0.335328	0.000558329
ENSMUSG00000038011	Dnah10	0.665289	0.771753	0.767753	1.60855	2.17467	1.46257	0.420298	0.00996485
ENSMUSG00000029470	P2rx4	0.570996	0.678101	1.08653	1.41386	2.1166	1.51404	0.463005	0.0286806
ENSMUSG00000003778	Brd8	1.28882	1.7435	1.01951	0.310694	0.38015	0.486379	3.44185	0.0116152
ENSMUSG00000024949	Sf1	1.39717	1.53191	0.86096	0.853637	0.367889	0.408244	2.3255	0.048888
ENSMUSG00000035642	Aamdc	0.687226	0.781848	0.894814	1.50055	1.89435	1.48683	0.484232	0.004593
ENSMUSG00000078721	Fam205a1	0.376598	0.457238	0.521454	1.772	2.71278	2.50967	0.193766	0.00287846
ENSMUSG00000000738	Spg7	0.749433	0.774406	0.824662	1.55678	1.93694	1.40422	0.479488	0.00603154
ENSMUSG00000026511	Srp9	0.693305	0.857117	0.834023	1.52949	1.74614	1.52217	0.496987	0.000849585
ENSMUSG00000008028	1700008O03Rik	0.592189	0.687962	0.710056	1.76943	2.12563	1.75018	0.352546	0.00066624
ENSMUSG00000029730	Mcm7	0.5976	0.716541	0.653673	2.02114	1.93153	1.68916	0.34879	0.000308259
ENSMUSG00000026649	Cfap126	0.569004	0.621799	0.540353	1.80845	2.21603	2.10244	0.282549	0.000291355
ENSMUSG00000052221	Ppp1r36	0.564787	0.638497	0.702007	1.67042	2.50252	1.72962	0.322791	0.0079442
ENSMUSG00000047714	Ppp1r2	0.584347	0.763968	0.877962	1.86333	1.74755	1.53331	0.432775	0.00165899
ENSMUSG00000030127	Cops7a	0.747364	0.710565	0.717175	1.71097	1.83035	1.6381	0.419951	6.24e-05
ENSMUSG00000048185	Gm7075	0.538941	0.594558	0.678327	1.94164	2.30676	1.79225	0.299939	0.000874677
ENSMUSG00000027679	Dnajc19	0.487561	0.590658	0.594997	1.97247	2.53971	1.85122	0.262944	0.00190276
ENSMUSG00000005237	Dnah2	0.703358	0.824362	0.747874	1.65253	2.07096	1.35572	0.448021	0.0113286
ENSMUSG00000038060	Dlec1	0.616639	0.797845	0.745618	1.80235	1.95232	1.53655	0.408242	0.00142265
ENSMUSG00000070471	Erich6	0.74054	0.750025	0.767053	1.87456	1.78769	1.3764	0.44806	0.00382122
ENSMUSG00000029723	Tsc22d4	0.486818	0.610079	0.700325	2.46183	1.82494	1.70217	0.30009	0.0045653
ENSMUSG00000052142	Rasal3	0.618464	0.636548	0.79727	1.55879	2.13335	1.82977	0.371661	0.00274101
ENSMUSG00000069712	4930444G20Rik	0.638728	0.716516	0.765124	1.65987	1.99926	1.70112	0.395573	0.000671316
ENSMUSG00000020241	Col6a2	0.375629	0.641942	0.464494	3.00023	2.71605	1.13289	0.216386	0.0379483
ENSMUSG00000005447	Pafah1b3	1.20978	1.32828	1.2129	0.614143	0.689747	0.563954	2.00818	0.000300711
ENSMUSG00000071724	Smpd5	0.562342	0.638337	0.752237	1.67654	2.36238	1.74593	0.337591	0.00473933
ENSMUSG00000022472	Desi1	0.588985	0.736386	0.65324	1.75836	2.13627	1.76878	0.349367	0.000729128
ENSMUSG00000095538	Gm21983	1.5408	1.39177	1.31651	0.23898	0.295527	0.210618	5.70251	7.76e-05
ENSMUSG00000063698	Sfxn4	0.703917	0.653317	0.915232	1.53194	1.83629	1.66004	0.451938	0.00152764
ENSMUSG00000117732	Gm50364	1.25219	1.16227	1.43427	0.76772	0.40242	0.462895	2.3568	0.0059537
ENSMUSG00000072663	Spef2	0.697073	0.874119	0.790823	1.64409	1.97922	1.28159	0.481562	0.0151177
ENSMUSG00000021790	Dydc1	0.530382	0.575393	0.451329	2.4258	1.98267	2.01216	0.242516	0.000390151
ENSMUSG00000054702	Ap1s3	1.29144	0.896948	1.71399	0.576889	0.50853	0.48345	2.48738	0.0306631
ENSMUSG00000022550	Adck5	0.619402	0.713355	0.744126	1.55812	2.38069	1.60175	0.374851	0.0128604
ENSMUSG00000012422	Tmem167	1.4145	1.21614	1.06542	0.543406	0.469446	0.806758	2.03124	0.0121777
ENSMUSG00000024154	Gtf2a1l	0.640666	0.97972	0.494643	1.45463	1.52431	2.21686	0.407065	0.0220728
ENSMUSG00000034212	Ankmy1	0.648554	0.76201	0.744881	1.77455	2.14927	1.41799	0.403505	0.00769586
ENSMUSG00000022788	Fgd4	0.422405	0.482935	0.664818	1.11652	2.22361	3.08817	0.244257	0.0480627
ENSMUSG00000035696	Rnf38	0.444943	0.6761	0.617658	1.71971	2.44203	2.0556	0.279654	0.00245903
ENSMUSG00000024269	Tpgs2	0.561946	0.714349	0.783725	1.6937	1.80473	1.9449	0.378448	0.000323443
ENSMUSG00000024483	Ankhd1	0.443885	0.698365	0.575436	1.73875	2.31636	2.16246	0.276263	0.00132883
ENSMUSG00000054428	Atpif1	0.611185	0.917397	0.792143	1.83504	1.05739	1.87237	0.487056	0.0437548
ENSMUSG00000021086	Ccdc175	0.594349	0.687011	0.621282	1.72878	2.29796	1.81037	0.325956	0.00187863
ENSMUSG00000030688	Stard10	1.2384	1.12951	1.442	0.573526	0.612861	0.565957	2.17418	0.00178187
ENSMUSG00000052337	Immt	0.525066	0.62971	0.601329	1.90403	2.46519	1.80899	0.284242	0.00205977
ENSMUSG00000015880	Ncapg	1.59295	1.46115	1.32751	0	0.544334	0	8.04949	0.00289974
ENSMUSG00000049804	Armcx4	0.546856	1.02922	0.569505	1.40633	1.75382	2.07875	0.409548	0.0145159
ENSMUSG00000073722	4931408C20Rik	0.415054	0.542339	0.544526	1.76625	2.27659	2.55803	0.227534	0.00195917
ENSMUSG00000079173	Zan	0.514266	0.662107	0.654008	2.00004	2.29591	1.718	0.304356	0.00130353
ENSMUSG00000009070	Rsph14	0.561183	0.657423	0.614777	1.74093	2.19272	2.00915	0.308505	0.000517629
ENSMUSG00000029141	Slc4a1ap	1.23877	1.71696	0.852717	0.645089	0.473375	0.5428	2.2925	0.0484134
ENSMUSG00000078627	Marchf10	0.504166	0.717875	0.660267	2.39974	2.16553	1.35158	0.318126	0.0142489
ENSMUSG00000038332	Sesn1	0.687455	0.79118	0.785483	1.67611	1.517	1.76394	0.456747	0.00035449
ENSMUSG00000054966	Lmntd1	0.711444	0.847947	0.77115	1.72916	1.89846	1.31065	0.471935	0.00832032
ENSMUSG00000047583	Tyw3	0.511558	0.911048	0.926847	1.77902	1.92451	1.29148	0.47036	0.0198324
ENSMUSG00000055602	Tcp10b	0.468215	0.608762	0.680091	1.86081	2.23609	2.03938	0.286341	0.000307205
ENSMUSG00000075569	Rsph10b	0.644027	0.743414	0.738932	2.01079	1.49965	1.72109	0.406453	0.00240065
ENSMUSG00000035133	Arhgap5	0.636407	0.748951	0.759072	1.47757	2.14565	1.72179	0.401203	0.00585139
ENSMUSG00000039021	Ttc16	0.586983	0.712363	0.735135	1.67226	2.23954	1.68309	0.363631	0.00354044
ENSMUSG00000015749	Anp32e	1.505	1.06539	1.20775	0.478712	0.622475	0.594774	2.22773	0.00711052
ENSMUSG00000052469	Tcp10c	0.573062	0.734833	0.755699	1.57472	2.16466	1.78238	0.37372	0.00319124
ENSMUSG00000052861	Dnah6	0.653115	0.777387	0.735924	1.97102	2.0381	1.2937	0.408543	0.0121912
ENSMUSG00000090713	Gm8127	0.663616	0.781766	0.687689	1.4917	2.00069	1.81784	0.401691	0.00229531
ENSMUSG00000001416	Cct3	0.93028	1.30701	1.83836	0.599696	0.259919	0.460232	3.08797	0.0309034
ENSMUSG00000040118	Cacna2d1	0.728099	0.861509	0.7329	1.75215	1.14516	1.83928	0.490333	0.0224685
ENSMUSG00000022407	Adsl	1.3296	1.52315	1.02927	0.573365	0.397864	0.521251	2.60106	0.00646084
ENSMUSG00000018501	Ncor1	0.702927	0.708928	0.56683	1.79268	1.99594	1.79294	0.354504	0.000126943
ENSMUSG00000049571	Cfap46	0.649822	0.760412	0.749221	1.50711	2.09993	1.69519	0.407273	0.0042006
ENSMUSG00000020925	Ccdc43	1.17669	1.3475	1.25587	0.448502	0.624436	0.728082	2.09884	0.00229182
ENSMUSG00000033949	Trim36	1.23923	1.5969	0.893719	0.654241	0.672132	0.535274	2.00352	0.039895
ENSMUSG00000047216	Cdh19	0.685016	0.770843	0.648703	1.80185	2.29809	1.35459	0.385838	0.0153195
ENSMUSG00000030243	Recql	0.730333	0.865156	0.791357	1.38686	1.89772	1.52465	0.496306	0.00685347
ENSMUSG00000025255	Zfhx4	0.503634	0.593877	0.923743	1.3149	1.58932	2.55525	0.370229	0.04478
ENSMUSG00000035851	Ythdc1	1.36518	1.54586	0.871355	0.734125	0.58992	0.383774	2.21475	0.0375497
ENSMUSG00000071550	Cfap44	0.631975	0.783568	0.678175	2.21116	1.90382	1.29859	0.386753	0.015205
ENSMUSG00000043986	Spata31d1d	0.460473	0.578473	0.672202	2.73275	1.89872	1.55658	0.276524	0.013606
ENSMUSG00000041923	Nol4	1.75453	1.11449	1.58339	0.0337116	0.161892	0.0928161	15.4373	0.00205353
ENSMUSG00000022064	Pibf1	1.56824	1.23502	1.36974	0.269893	0.310822	0.303654	4.71862	0.000357863
ENSMUSG00000047150	1700001C19Rik	0.539921	0.600516	0.464945	1.98667	2.47029	1.97966	0.249414	0.000647624
ENSMUSG00000029442	Wdr66	0.555869	0.632612	0.563262	2.16066	2.28548	1.69443	0.285274	0.00128696
ENSMUSG00000021666	Gfm2	1.46142	1.06642	1.89827	0.112486	0.184774	0.176073	9.35094	0.0054699
ENSMUSG00000044948	Cfap43	0.600146	0.710882	0.638589	2.26026	2.10993	1.36802	0.33976	0.0104363
ENSMUSG00000048411	Gm597	0.456922	0.545198	0.630973	1.9174	2.36186	2.11637	0.255345	0.000326106
ENSMUSG00000051747	Ttn	0.541997	0.664189	0.788415	1.42086	2.79138	1.60894	0.342646	0.0426608
ENSMUSG00000019027	Dnah1	0.683669	0.825975	0.752528	1.99138	1.8689	1.21762	0.445493	0.0182598
ENSMUSG00000032376	Usp3	0.431112	0.572115	0.56916	1.99248	2.63548	1.95931	0.238701	0.00175028
ENSMUSG00000060268	Armh1	0.635244	0.723893	0.680852	2.07834	1.6304	1.71527	0.376104	0.00127924
ENSMUSG00000064280	Ccdc146	0.690713	0.842735	0.757579	1.95538	1.79602	1.25041	0.458039	0.0143043
ENSMUSG00000091311	Spata31d1b	0.470754	0.553542	0.595333	2.06572	2.39518	1.97041	0.251835	0.000277458
ENSMUSG00000029267	Mtf2	1.02516	1.23097	1.81088	0.424876	0.432402	0.480292	3.04059	0.0181897
ENSMUSG00000056223	Spata31	0.399841	0.525156	0.580707	2.33676	2.50208	1.86627	0.224561	0.000935722
ENSMUSG00000074849	Spata31d1c	0.392357	0.493347	0.552612	2.057	2.77324	2.05045	0.209037	0.00175732
ENSMUSG00000033632	AW554918	0.734382	0.739339	0.707597	1.5209	2.01694	1.67193	0.418698	0.0023629
ENSMUSG00000026401	Cd55b	0.732763	0.772268	0.798306	1.89349	1.81352	1.26393	0.46336	0.0110485
ENSMUSG00000079583	Gm7073	0.413907	0.519073	0.552888	2.02679	2.70642	2.03484	0.219541	0.00154082
ENSMUSG00000091685	Gm17359	0.51135	0.541767	0.548655	1.80353	2.3083	2.29124	0.250157	0.000645534
ENSMUSG00000008822	Acyp1	0.637468	0.758498	0.798977	1.47872	2.10855	1.66084	0.418235	0.0062351
ENSMUSG00000043060	Fscb	0.385589	0.515913	0.571378	2.22485	2.54047	2.00493	0.217552	0.000430782
ENSMUSG00000037101	Ttc29	0.664412	0.784868	0.779677	2.32635	1.62906	1.14806	0.436754	0.0496681
ENSMUSG00000026523	Wdr64	0.628507	0.809987	0.816513	1.88145	2.08285	1.20211	0.436475	0.0238243
ENSMUSG00000033014	Trim33	0.663237	0.452639	0.985316	1.59911	1.91361	1.86846	0.39047	0.00397397
ENSMUSG00000022518	4930562C15Rik	0.538365	0.59574	0.561956	2.04628	1.777	2.27371	0.27818	0.000530367
ENSMUSG00000026301	Iqca	0.654247	0.769639	0.711814	1.77412	1.99298	1.56159	0.400793	0.00117416
ENSMUSG00000042073	Abhd14b	1.64777	1.11656	1.2405	0.362542	0.387309	0.424618	3.40991	0.00427759
ENSMUSG00000027550	Lrrcc1	0.540214	0.687552	0.698143	1.71732	2.21392	1.86533	0.33225	0.00115999
ENSMUSG00000026781	Acbd5	1.20577	1.21897	1.32987	0.750446	0.511683	0.572674	2.04633	0.00143576
ENSMUSG00000037846	Rtkn2	0.456259	0.638303	0.741846	1.2541	2.93822	1.96372	0.29831	0.043793
ENSMUSG00000021764	Ndufs4	0.459091	0.721779	0.649296	2.80819	2.14569	1.09285	0.30267	0.0498058
ENSMUSG00000022793	B4galt4	1.76437	0.92362	1.19598	0.577358	0.284147	0.47401	2.90822	0.0316525
ENSMUSG00000036572	Upf3b	1.171	1.50306	1.1745	0.610432	0.536692	0.511892	2.31978	0.00305866
ENSMUSG00000059114	Lrrc74a	0.581116	0.750041	0.720357	1.76727	2.24089	1.56367	0.368194	0.00479779
ENSMUSG00000053367	Epp13	1.06689	1.32558	1.77501	0.27222	0.465334	0.401495	3.65874	0.00927046
ENSMUSG00000079465	Col4a3	0.640912	0.523752	0.744159	2.10961	1.90484	1.72715	0.332455	0.000558097
ENSMUSG00000020096	Tbata	0.44822	0.548837	0.403694	2.01337	2.53301	2.29896	0.204628	0.000314108
ENSMUSG00000000247	Lhx2	0.981553	0.482411	0.724457	1.6303	2.12725	1.40023	0.424295	0.0186214
ENSMUSG00000070531	Wfdc6b	1.46517	1.36731	1.34681	0.206594	0.3371	0.362929	4.60973	5.61e-05
ENSMUSG00000026226	Spata3	0.603487	0.813249	0.630394	1.68763	1.94808	1.84102	0.373787	0.000337618
ENSMUSG00000029390	Tmed2	1.20034	1.35767	1.53878	0.490048	0.354255	0.339082	3.46191	0.000874881
ENSMUSG00000029769	Ccdc136	0.553623	0.702454	0.752566	1.64416	2.20037	1.79628	0.356092	0.00235931
ENSMUSG00000079644	Gm1110	1.15778	1.32097	1.27003	0.454653	0.591668	0.809565	2.01994	0.00521273
ENSMUSG00000028601	Echdc2	1.56136	1.0493	1.16122	0.499738	0.595646	0.583037	2.24728	0.0116199
ENSMUSG00000066306	Numa1	0.623797	0.572837	0.696155	1.16594	1.91771	2.62454	0.331592	0.0395837
ENSMUSG00000017299	Dnttip1	1.3172	1.49784	0.968154	0.706954	0.56888	0.44803	2.19461	0.0164163
ENSMUSG00000093863	Gm7954	0.575244	0.606646	0.728838	1.84972	1.73671	2.10647	0.335634	0.000449341
ENSMUSG00000027367	Stard7	0.638574	0.668286	0.784387	1.49095	2.10196	1.83805	0.385061	0.00364941
ENSMUSG00000063820	Arl9	0.705894	0.782577	0.849601	1.65839	1.85132	1.40684	0.475552	0.00313916
ENSMUSG00000028441	1110017D15Rik	0.432174	0.592002	0.521475	1.83186	2.48972	2.25674	0.234961	0.00106482
ENSMUSG00000029478	Ncor2	0.560572	0.696931	0.679587	2.21504	2.03272	1.50519	0.336712	0.00423673
ENSMUSG00000029221	Slc30a9	0.625595	0.71736	0.83448	1.80162	2.33521	1.23544	0.40531	0.0300811
ENSMUSG00000025423	Pias2	0.68427	0.957646	0.666657	1.49118	1.48482	1.86849	0.476535	0.00588481
ENSMUSG00000034151	Zbbx	1.1785	1.46006	1.3458	0.41589	0.496024	0.494107	2.83378	0.00056128
ENSMUSG00000020191	Spata48	0.502985	0.641822	0.58653	1.73754	2.36679	2.08486	0.279736	0.00134165
ENSMUSG00000075229	Ccdc58	0.547704	0.707167	0.695385	1.93384	2.00463	1.76912	0.341695	0.000132869
ENSMUSG00000090840	1700092M07Rik	1.09814	1.35674	1.4095	0.419394	0.711041	0.582368	2.25617	0.00497823
ENSMUSG00000017832	Hspb9	0.427929	0.5659	0.603107	2.18976	2.46484	1.85984	0.245138	0.000856293
ENSMUSG00000040312	Cchcr1	0.656236	0.730515	0.815712	2.03182	1.7356	1.39857	0.426339	0.00635519
ENSMUSG00000021771	Vdac2	0.46185	0.549898	0.618282	2.03536	2.20549	2.1224	0.256163	1.91e-05
ENSMUSG00000013766	Ly6g6e	1.47064	1.12505	1.65697	0.320954	0.275308	0.199777	5.34227	0.00196094
ENSMUSG00000079104	Prps1l3	1.23484	1.2141	1.38707	0.541601	0.589363	0.561445	2.2666	0.000221397
ENSMUSG00000067288	Rps28	1.16862	1.40418	1.36086	0.666222	0.358655	0.456191	2.65596	0.00214268
ENSMUSG00000037627	Rgs22	0.491983	0.591235	0.56906	2.02582	2.33809	1.98087	0.260415	0.000176744
ENSMUSG00000046782	Ttc6	0.61625	0.731651	0.654547	1.62292	2.13497	1.84437	0.357436	0.00139593
ENSMUSG00000005354	Txn2	1.32804	1.28302	1.32438	0.263973	0.642646	0.566798	2.67096	0.00214569
ENSMUSG00000029672	Fam3c	1.57555	0.828738	1.30236	0.638805	0.506334	0.644945	2.07066	0.0455854
ENSMUSG00000021081	Serpina1f	2.00844	0.855518	1.17862	0.292161	0.345	0.33124	4.17448	0.0406921
ENSMUSG00000040040	Ift88	1.26348	1.42728	1.12452	0.557886	0.615243	0.528787	2.24176	0.00150677
ENSMUSG00000040340	Tex45	0.588445	0.681083	0.671947	1.61155	2.1816	1.94105	0.338578	0.00166332
ENSMUSG00000002379	Ndufa11	0.503062	0.607022	0.609505	1.80776	2.98835	1.59335	0.269129	0.0232203
ENSMUSG00000059834	Sclt1	0.460535	0.634862	0.509661	2.77923	1.85238	1.72025	0.252691	0.00935935
ENSMUSG00000030316	Tamm41	0.568133	0.625546	0.743457	1.64568	2.30227	1.84361	0.334476	0.00308577
ENSMUSG00000039179	Tekt5	0.449637	0.604719	0.578725	1.77405	2.4604	2.17542	0.254776	0.00147491
ENSMUSG00000031637	Lrp2bp	0.460364	0.549025	0.516453	2.00837	2.34014	2.22675	0.232058	7.52e-05
ENSMUSG00000068762	Gstm6	1.72792	1.04307	1.23271	0.40013	0.376846	0.372796	3.48217	0.00962041
ENSMUSG00000024158	Hagh	0.693199	0.835015	0.850491	1.39564	1.72802	1.67172	0.496041	0.00213359
ENSMUSG00000061904	Slc25a3	0.438474	0.540752	0.6502	1.68004	2.51274	2.24236	0.253208	0.00317371
ENSMUSG00000074634	Tmem267	0.820805	0.738056	0.776393	1.46622	1.70068	1.65524	0.484278	0.000394298
ENSMUSG00000003518	Dusp3	0.602391	0.731187	0.778758	1.67182	2.08343	1.65654	0.390321	0.00181478
ENSMUSG00000021996	Esd	1.11648	1.14084	1.54897	0.505719	0.665233	0.647561	2.09308	0.0112963
ENSMUSG00000027035	Cers6	1.7443	1.07716	1.12085	0.571442	0.338216	0.334708	3.16813	0.0172097
ENSMUSG00000044083	Efcab8	0.661116	0.79127	0.70202	1.54019	2.10656	1.66025	0.405955	0.00399664
ENSMUSG00000024174	Pot1b	0.61997	0.596598	0.545837	2.80879	1.90224	1.32761	0.291855	0.0298814
ENSMUSG00000026853	Crat	0.395835	0.519799	0.552126	1.68186	3.07219	2.12913	0.213239	0.0119141
ENSMUSG00000018379	Srsf1	1.29016	1.55284	1.00593	0.645946	0.365968	0.546344	2.47002	0.0127278
ENSMUSG00000024576	Csnk1a1	0.679642	0.796602	0.824171	1.59411	2.09208	1.3657	0.455358	0.0138243
ENSMUSG00000044792	Isca1	0.499215	0.665919	0.739771	1.61765	2.44879	1.84309	0.322344	0.00664832
ENSMUSG00000031399	Fam3a	1.72374	1.0322	1.10435	0.444625	0.530721	0.465144	2.67984	0.0217792
ENSMUSG00000020964	Sel1l	0.748834	0.613802	0.79941	1.55995	1.6333	1.95232	0.420176	0.00168942
ENSMUSG00000084957	Bbip1	1.13228	1.65653	0.979691	0.786244	0.462541	0.537956	2.10915	0.0437312
ENSMUSG00000051054	1700014D04Rik	0.487361	0.603892	0.568297	1.82078	2.29072	2.19416	0.263184	0.000463719
ENSMUSG00000061306	Slc38a10	1.3237	0.956171	1.61905	0.692354	0.33287	0.489343	2.57428	0.0219022
ENSMUSG00000073130	Gm1141	1.38053	1.52411	0.809511	0.571219	0.54457	0.678988	2.06942	0.04497
ENSMUSG00000045350	Fam186a	0.659409	0.830666	0.83296	1.92572	1.69354	1.31251	0.471034	0.00979732
ENSMUSG00000040713	Creg1	2.03713	0.777954	1.23339	0.379056	0.24736	0.306888	4.33779	0.0485148
ENSMUSG00000094205	Gm8926	0.582469	0.920793	0.593153	2.20058	1.70663	1.45343	0.391075	0.0114648
ENSMUSG00000084927	Gm5724	0.594329	0.70341	0.62172	1.89551	1.55632	2.16171	0.341933	0.00230201
ENSMUSG00000091418	Gm3164	0.650805	0.745706	0.910142	1.21205	2.03282	1.77061	0.459907	0.0235773
ENSMUSG00000092518	Fam71e2	0.608367	0.744288	0.794911	1.89358	1.93012	1.4979	0.403556	0.00208678
ENSMUSG00000028158	Mttp	1.27137	1.30268	1.26015	0.41899	0.489463	0.726317	2.34541	0.00144725
ENSMUSG00000027528	Fabp9	0.407354	0.56451	0.61496	1.85533	2.54102	2.14158	0.24271	0.00137678
ENSMUSG00000003402	Prkcsh	1.31407	1.29405	1.35604	0.527778	0.399133	0.453923	2.87084	3.19e-05
ENSMUSG00000025289	Prdx4	1.09641	1.41954	1.27047	0.558122	0.569503	0.681719	2.0927	0.00288718
ENSMUSG00000018585	Atox1	1.36615	0.829032	1.72062	0.438939	0.390851	0.649524	2.64704	0.0400956
ENSMUSG00000038057	Dbil5	0.56478	0.794431	0.807146	1.43554	2.10504	1.77882	0.407256	0.0073045
ENSMUSG00000002204	Napsa	0.669185	0.663975	0.795344	1.54802	2.13462	1.68596	0.396472	0.00405968
ENSMUSG00000014769	Psmb1	0.69917	0.774511	0.845288	1.45987	1.70005	1.73673	0.473582	0.000880335
ENSMUSG00000031059	Ndufb11	0.67056	0.75876	0.867661	1.78169	1.94924	1.30809	0.455839	0.0103076
ENSMUSG00000015090	Ptgds	2.4609	1.00583	0.938491	0.00713217	0.016275	0.0153512	113.659	0.0427841
ENSMUSG00000028124	Gclm	0.553793	0.649013	0.74702	1.66481	2.40059	1.73694	0.336041	0.00594627
ENSMUSG00000035277	Arx	0.371415	0.690932	0.65454	1.66111	3.22008	1.6137	0.264344	0.0413837
ENSMUSG00000004264	Phb2	0.528216	0.612954	0.656225	1.64825	2.44228	1.99402	0.295403	0.00357631
ENSMUSG00000068289	Cma2	0.688415	0.684172	0.837684	1.88785	1.98905	1.32706	0.424729	0.00925678
ENSMUSG00000094483	Purb	1.32003	1.23316	1.29652	0.66061	0.494971	0.458031	2.38577	0.000381845
ENSMUSG00000032249	Anp32a	1.68278	1.08808	1.0731	0.449884	0.544167	0.489705	2.5907	0.0178016
ENSMUSG00000006930	Hap1	0.72464	0.764075	0.838701	1.73778	1.74353	1.42294	0.474571	0.00150584
ENSMUSG00000016427	Ndufa1	0.553171	0.677052	0.637434	1.77304	2.14381	1.95819	0.317897	0.000294073
ENSMUSG00000002949	Timm44	0.682464	0.7832	0.914017	1.78435	1.9748	1.13998	0.485736	0.0324763
ENSMUSG00000029767	Calu	1.72	1.20567	1.11193	0.355981	0.375277	0.344532	3.75315	0.00643875
ENSMUSG00000059363	Fxn	1.07006	1.44164	1.28682	0.509576	0.516439	0.753669	2.13438	0.00744505
ENSMUSG00000028757	Ddost	1.43056	1.16464	1.17389	0.60355	0.563414	0.558018	2.185	0.00151915
ENSMUSG00000029119	Man2b2	0.733195	0.734107	0.867387	1.68867	1.64411	1.52766	0.480344	0.000211307
ENSMUSG00000046707	Csnk2a2	0.738831	0.851148	0.764523	1.64544	1.60129	1.55108	0.490745	4.82e-05
ENSMUSG00000045521	Tssk2	0.652071	0.76472	0.863825	1.57378	2.01435	1.48913	0.449182	0.00584637
ENSMUSG00000059891	Tsks	1.13033	1.32252	1.35164	0.605086	0.623016	0.564394	2.12245	0.000722029
ENSMUSG00000024844	Banf1	0.572603	0.744162	0.770647	1.5199	2.29595	1.69741	0.378616	0.00928955
ENSMUSG00000052456	Get3	1.17462	1.48462	1.20791	0.503949	0.571013	0.555033	2.37249	0.00174863
ENSMUSG00000032458	Copb2	1.38026	1.2178	1.21343	0.592082	0.505978	0.554451	2.30649	0.000282206
ENSMUSG00000034285	Nipsnap1	0.761121	0.790925	0.859779	1.40548	2.11733	1.30088	0.499996	0.0357265
ENSMUSG00000022193	Psmb5	0.657227	0.725603	0.718544	1.68136	1.99155	1.71005	0.390375	0.000417436
ENSMUSG00000026480	Ncf2	0.390937	0.556474	0.697452	1.9738	2.47608	1.98815	0.255491	0.0010374
ENSMUSG00000024397	Aif1	0.59941	0.79517	0.725468	1.62746	2.18647	1.60498	0.391231	0.00520451
ENSMUSG00000025967	Eef1b2	1.15798	1.51354	1.34395	0.457256	0.439358	0.447303	2.98789	0.000977352
ENSMUSG00000020936	Nmt1	1.21649	1.43232	1.08304	0.787334	0.54811	0.524233	2.00671	0.00910848
ENSMUSG00000075706	Gpx4	0.398445	0.492736	0.604146	1.8611	2.67425	2.20541	0.221833	0.00197803
ENSMUSG00000060073	Psma3	0.651522	0.712153	0.732443	1.72387	2.01571	1.6657	0.38779	0.000575422
ENSMUSG00000047281	Sfn	1.3263	1.19001	1.60877	0.384754	0.387758	0.328869	3.74536	0.00127681
ENSMUSG00000027195	Hsd17b12	1.62733	1.1791	1.10267	0.588132	0.359388	0.398981	2.90315	0.00869165
ENSMUSG00000027099	Mtx2	0.570795	0.684199	0.700659	1.80076	2.2038	1.73227	0.340894	0.00117401
ENSMUSG00000000326	Comt	1.35521	1.24976	1.33335	0.454873	0.492649	0.484851	2.7495	1.65e-05
ENSMUSG00000079173	Zan	0.48991	0.771916	0.533498	2.03236	1.8405	2.07563	0.301811	0.000260132
ENSMUSG00000037418	Best1	0.561072	0.65775	0.709584	1.88764	2.27176	1.65515	0.331652	0.00218869
ENSMUSG00000022375	Lrrc6	0.718503	0.636456	0.684061	1.83584	1.95351	1.68243	0.372643	0.000153008
ENSMUSG00000030344	Akap3	0.457612	0.611061	0.562469	1.76417	2.46456	2.18085	0.254485	0.00157354
ENSMUSG00000030707	Coro1a	0.570391	0.480557	1.10362	1.80678	1.78287	1.71618	0.406075	0.00588465
ENSMUSG00000064370	mt-Cytb	0.507759	0.634248	0.691416	1.60195	2.40442	2.0101	0.304734	0.00423221
ENSMUSG00000074207	Adh1	1.23967	0.969584	1.72196	0.382737	0.562481	0.590716	2.55949	0.0253715
ENSMUSG00000064351	mt-Co1	0.441459	0.707649	0.833261	1.44887	2.11969	2.1274	0.348031	0.00806688
ENSMUSG00000064354	mt-Co2	0.512171	0.809393	0.666542	1.8452	2.20192	1.64952	0.348996	0.002508
ENSMUSG00000064357	mt-Atp6	0.514794	0.73624	0.611775	1.80924	2.41008	1.7503	0.312048	0.00341437
ENSMUSG00000060802	B2m	1.5463	1.76025	0.93713	0.174911	0.286548	0.245962	5.99881	0.00904262
ENSMUSG00000031765	Mt1	1.3253	1.24205	1.79618	0.275427	0.102338	0.229453	7.18609	0.00224982
ENSMUSG00000064341	mt-Nd1	0.51019	0.584824	0.653558	1.70926	2.36169	2.0885	0.283884	0.00161413
ENSMUSG00000064363	mt-Nd4	0.666844	0.792464	0.813296	1.53121	1.87426	1.63451	0.450915	0.00116216
ENSMUSG00000064367	mt-Nd5	0.517317	0.626542	0.706048	1.65801	2.3749	1.94824	0.309289	0.00306576
ENSMUSG00000064356	mt-Atp8	0.559686	0.638561	0.693921	1.5886	2.25473	2.00923	0.323306	0.00264727
ENSMUSG00000001127	Araf	1.03837	1.43553	1.61719	0.401389	0.458736	0.416006	3.20585	0.00546085
ENSMUSG00000006574	Slc4a1	0.839317	1.37173	1.65783	0.555636	0.486564	0.718193	2.19774	0.0479541
ENSMUSG00000030695	Aldoa	0.664393	0.650511	0.74568	1.64002	1.58329	2.11727	0.385835	0.00313329
ENSMUSG00000067702	Tuba3a	0.489307	0.59258	0.504966	1.91236	2.50486	2.07721	0.244341	0.000803468
ENSMUSG00000075602	Ly6a	1.96371	1.02061	1.32323	0.142493	0.168931	0.15243	9.28642	0.00997983
ENSMUSG00000021477	Ctsl	1.60759	0.768012	1.45203	0.497905	0.464059	0.59491	2.45854	0.0440346
ENSMUSG00000021822	Plau	1.51549	1.32389	0.946438	0.462132	0.546399	0.621483	2.32257	0.0143242
ENSMUSG00000021270	Hsp90aa1	1.25328	1.53555	1.11889	0.538287	0.524005	0.450208	2.58362	0.00315502
ENSMUSG00000006589	Aprt	0.580291	0.874336	0.808362	1.4651	1.92234	1.70564	0.444326	0.00407232
ENSMUSG00000032496	Ltf	1.14579	0.959244	1.68441	0.603544	0.597494	0.640152	2.05815	0.040677
ENSMUSG00000020048	Hsp90b1	1.3407	1.3555	1.43174	0.398047	0.320042	0.337707	3.90979	9.91e-06
ENSMUSG00000062070	Pgk1	1.35693	1.1139	1.63945	0.32592	0.395155	0.398019	3.67286	0.00290978
ENSMUSG00000020681	Ace	1.29342	0.988601	1.50524	0.56823	0.412089	0.74547	2.19451	0.0182097
ENSMUSG00000085576	Dpy19l2	0.6015	0.741449	0.749294	1.24648	2.03113	2.12309	0.387402	0.0174362
ENSMUSG00000113902	Ndufb1	0.441199	0.571837	0.567104	2.32205	2.84682	1.48271	0.237559	0.0133605
ENSMUSG00000019370	Calm3	0.570867	0.671276	0.642089	1.79696	1.92254	2.06112	0.325957	9.24e-05
ENSMUSG00000037742	Eef1a1	1.04402	1.45162	1.35602	0.499734	0.674174	0.568991	2.20992	0.00616653
ENSMUSG00000028367	Txn1	1.20636	1.15699	1.62709	0.481953	0.460409	0.467281	2.83081	0.00449986
ENSMUSG00000058135	Gstm1	1.36219	1.15125	1.45405	0.497555	0.372849	0.489634	2.9172	0.000902735
ENSMUSG00000015568	Lpl	1.53203	0.848743	1.5999	0.382973	0.447726	0.478856	3.03971	0.0210861
ENSMUSG00000031538	Plat	0.879306	1.27974	1.75993	0.679041	0.5086	0.495414	2.32849	0.0463081
ENSMUSG00000023944	Hsp90ab1	1.37168	1.27732	1.16569	0.595668	0.570631	0.496515	2.29412	0.000420436
ENSMUSG00000021576	Pdcd6	0.681139	0.741236	0.758414	1.51219	1.84393	1.82833	0.42064	0.000824636
ENSMUSG00000020077	Srgn	1.45444	1.2329	1.65336	0.180406	0.224243	0.214573	7.00992	0.000529582
ENSMUSG00000003814	Calr	1.31915	1.3753	1.47691	0.305004	0.341708	0.342329	4.21757	2.44e-05
ENSMUSG00000052727	Map1b	0.800857	0.752252	0.808093	1.96592	1.52594	1.28018	0.4948	0.0162501
ENSMUSG00000026473	Glul	0.726858	0.69097	0.743661	1.41953	1.9432	1.86109	0.413776	0.00334325
ENSMUSG00000074435	Smcp	0.396051	0.498945	0.561247	1.8292	2.64096	2.32553	0.21429	0.00179587
ENSMUSG00000040562	Gstm2	1.57813	1.13156	1.33698	0.351567	0.378496	0.398409	3.58598	0.00169406
ENSMUSG00000023921	Mmut	1.58376	1.00547	1.09517	0.566035	0.648001	0.62623	2.00211	0.0275398
ENSMUSG00000059970	Hspa2	1.10187	1.47474	1.2174	0.642622	0.650126	0.524107	2.08823	0.00496599
ENSMUSG00000059040	Eno1b	0.459168	0.526514	0.419353	2.33692	1.99195	2.37988	0.209433	0.000152992
ENSMUSG00000017778	Cox7c	0.379489	0.444164	0.5369	2.57807	3.1833	1.41111	0.18969	0.020641
ENSMUSG00000071866	Ppia	1.27239	1.52572	1.17553	0.410881	0.488014	0.476335	2.88943	0.0012715
ENSMUSG00000023456	Tpi1	0.607041	0.810942	0.752923	1.4502	2.04004	1.785	0.411527	0.00465377
ENSMUSG00000028645	Slc2a1	0.540591	0.760303	0.666812	1.62914	2.31245	1.79791	0.342836	0.00427495
ENSMUSG00000027342	Pcna	1.35672	1.30226	1.11139	0.698022	0.506274	0.526512	2.17839	0.00210565
ENSMUSG00000060803	Gstp1	1.60979	1.04794	1.26642	0.376052	0.495365	0.493159	2.87573	0.00711892
ENSMUSG00000070436	Serpinh1	0.654002	0.788971	0.896754	1.77044	2.02549	1.19514	0.468783	0.0258141
ENSMUSG00000079941	Cox5b-ps	0.460588	0.634302	0.650391	2.55337	1.93166	1.63617	0.285121	0.00623312
ENSMUSG00000031818	Cox4i1	0.517373	0.808306	0.63994	2.08051	2.03282	1.58893	0.344709	0.00218549
ENSMUSG00000026864	Hspa5	1.42783	1.20963	1.18493	0.743437	0.413668	0.442837	2.38908	0.00476962
ENSMUSG00000052131	Akr1b7	0.738811	1.63079	1.81091	0.351983	0.47754	0.40394	3.38925	0.0421346
ENSMUSG00000030605	Mfge8	1.23475	1.19877	1.38168	0.535131	0.666259	0.548571	2.18017	0.000591164
ENSMUSG00000004885	Crabp2	1.38951	1.15236	1.26291	0.47888	0.647522	0.571417	2.24098	0.00112355
ENSMUSG00000029836	Cbx3	1.53976	1.36869	0.925086	0.740444	0.308577	0.439375	2.57561	0.024906
ENSMUSG00000022622	Acr	0.494413	0.558585	0.600131	1.92015	2.63919	1.8622	0.257435	0.00322013
ENSMUSG00000053279	Aldh1a1	1.45907	1.04296	1.34288	0.500473	0.483243	0.584183	2.45227	0.00403333
ENSMUSG00000027871	Hsd3b1	0.753489	0.577087	0.552073	1.62423	1.69139	2.32407	0.333822	0.00567912
ENSMUSG00000044533	Rps2	1.09271	1.26665	1.45006	0.442633	0.442636	0.859138	2.18379	0.0164082
ENSMUSG00000052397	Ezr	1.23701	0.914042	2.11339	0.251435	0.343922	0.315009	4.68431	0.0358249
ENSMUSG00000026238	Ptma	1.28728	1.10695	1.542	0.542484	0.578171	0.388278	2.60862	0.00433753
ENSMUSG00000027248	Pdia3	1.24599	1.2957	1.21465	0.606461	0.612247	0.606098	2.05849	1.09e-05
ENSMUSG00000028405	Aco1	1.40644	0.861136	1.65532	0.472599	0.511234	0.498904	2.64571	0.0257198
ENSMUSG00000028138	Adh5	1.35122	1.04029	1.37656	0.409271	0.672907	0.707351	2.10562	0.0100282
ENSMUSG00000058799	Nap1l1	1.34903	1.40616	0.952348	0.636284	0.602174	0.613318	2.00215	0.0124078
ENSMUSG00000020131	Pcsk4	0.604777	0.698084	0.716225	2.02681	2.01718	1.53421	0.36196	0.00203903
ENSMUSG00000022283	Pabpc1	1.24526	1.5098	1.11846	0.64399	0.447777	0.470822	2.47891	0.00416313
ENSMUSG00000022868	Ahsg	1.27608	1.26309	1.50385	0.314086	0.457598	0.496348	3.18843	0.000644576
ENSMUSG00000030357	Fkbp4	1.29329	1.35948	1.17656	0.466421	0.538818	0.639704	2.32794	0.000579072
ENSMUSG00000028029	Aimp1	1.07414	1.34391	1.46203	0.544148	0.548434	0.568916	2.33529	0.00301171
ENSMUSG00000028603	Scp2	1.45377	1.35568	1.25416	0.365848	0.381116	0.38435	3.59193	7.22e-05
ENSMUSG00000021266	Wars	1.39337	1.04795	1.40712	0.47907	0.571403	0.561587	2.38728	0.00353267
ENSMUSG00000005732	Ranbp1	1.1912	1.52312	1.09304	0.52921	0.6165	0.588664	2.19524	0.00647449
ENSMUSG00000022040	Ephx2	1.61965	0.962547	1.11454	0.489238	0.700419	0.62811	2.03367	0.0395336
ENSMUSG00000047674	Pdha2	0.461189	0.668068	0.65986	2.02551	2.45812	1.66847	0.290814	0.00363671
ENSMUSG00000020368	Canx	1.71639	1.17232	0.942256	0.555081	0.428376	0.474833	2.62702	0.0272287
ENSMUSG00000028691	Prdx1	1.1956	1.28417	1.33082	0.582798	0.579012	0.582978	2.18399	6.47e-05
ENSMUSG00000021957	Tkt	1.75557	0.90883	1.27964	0.330947	0.571706	0.398911	3.03023	0.0260582
ENSMUSG00000023852	Chd1	0.618303	0.705702	0.783464	1.54729	1.92511	1.89093	0.39294	0.00111671
ENSMUSG00000027215	Cd82	1.33982	0.924953	1.86398	0.397218	0.291156	0.402215	3.7858	0.0209295
ENSMUSG00000003923	Tfam	0.691966	0.777178	0.74358	1.40707	1.96687	1.775	0.429743	0.00414844
ENSMUSG00000038216	Pnmt	1.20994	1.33479	1.51908	0.374836	0.431221	0.44448	3.24965	0.000528366
ENSMUSG00000032312	Csk	1.33362	1.18039	1.27371	0.51875	0.601584	0.617132	2.18002	0.000225043
ENSMUSG00000043991	Pura	1.0475	1.26708	1.55923	0.622067	0.634363	0.463965	2.2517	0.0104837
ENSMUSG00000041697	Cox6a1	0.408457	0.603552	0.517398	2.21748	2.81286	1.70076	0.227215	0.00602553
ENSMUSG00000058773	H1f5	0.570966	0.825531	0.771049	1.77327	2.42291	1.22712	0.399673	0.0375086
ENSMUSG00000018339	Gpx3	1.30993	0.879106	2.10163	0.300586	0.279658	0.244275	5.20385	0.0321604
ENSMUSG00000009907	Vps4b	1.41367	1.18717	1.13196	0.594272	0.670379	0.555412	2.05091	0.00232878
ENSMUSG00000029455	Aldh2	1.29565	1.14834	1.40885	0.482076	0.476115	0.651299	2.39383	0.0013963
ENSMUSG00000033352	Map2k4	0.73196	0.722654	0.881572	1.65235	1.50864	1.65858	0.484729	0.00031045
ENSMUSG00000033065	Pfkm	0.602067	0.762502	0.775788	1.45618	2.02281	1.85052	0.401605	0.00384872
ENSMUSG00000032330	Cox7a2	0.410624	0.527199	0.53568	2.37389	2.85355	1.62715	0.214966	0.00751666
ENSMUSG00000004032	Gstm5	0.535796	0.668481	0.824133	1.42586	2.03814	2.09419	0.36494	0.00687435
ENSMUSG00000032359	Ctsh	1.54399	0.879722	1.40104	0.478451	0.596907	0.537236	2.3718	0.0227252
ENSMUSG00000073422	H2-Ke6	0.665938	0.788102	0.846104	1.48674	2.19029	1.4016	0.452907	0.0222588
ENSMUSG00000032110	Acrv1	0.507265	0.714782	0.685887	2.39584	1.95283	1.4648	0.328192	0.00926227
ENSMUSG00000015291	Gdi1	1.32773	0.951314	1.60119	0.356401	0.588564	0.647094	2.43724	0.0215324
ENSMUSG00000018574	Acadvl	0.630668	0.722236	0.772178	1.48193	1.93325	1.90916	0.399125	0.00219148
ENSMUSG00000002190	Clgn	1.33447	1.5872	0.851126	0.621151	0.543786	0.54715	2.20362	0.0341988
ENSMUSG00000032294	Pkm	0.473211	0.620639	0.632953	1.69877	2.41924	2.10536	0.277471	0.00221736
ENSMUSG00000028607	Cpt2	0.680755	0.770303	0.861311	1.59723	2.21242	1.25778	0.45632	0.0319369
ENSMUSG00000030541	Idh2	1.4926	0.762493	1.71395	0.393259	0.464426	0.502266	2.91852	0.0396671
ENSMUSG00000003813	Rad23a	1.06008	1.57271	1.33492	0.48192	0.506329	0.491887	2.68064	0.00501798
ENSMUSG00000038690	Atp5j2	0.576741	0.695685	0.719857	1.70793	2.50268	1.53688	0.346635	0.0141329
ENSMUSG00000021290	Atp5mpl	0.436974	0.526531	0.644508	1.96363	3.00172	1.66326	0.242587	0.0150645
ENSMUSG00000016252	Atp5e	0.417085	0.608487	0.650305	1.95533	2.68675	1.78425	0.260783	0.0051967
ENSMUSG00000044748	Defb1	1.19904	1.26036	1.47409	0.511019	0.527525	0.480407	2.58962	0.000678332
ENSMUSG00000034994	Eef2	1.11251	1.32311	1.39058	0.529369	0.605152	0.618525	2.1826	0.00143432
ENSMUSG00000079608	Stard6	0.419894	0.521861	0.861356	1.64067	2.65982	1.88909	0.291314	0.0119667
ENSMUSG00000022159	Rab2b	0.490954	0.644829	0.662131	1.65701	2.43875	2.00004	0.294943	0.00353098
ENSMUSG00000021282	Eif5	1.18698	1.47121	1.12229	0.611456	0.59821	0.577887	2.11489	0.00349683
ENSMUSG00000052382	Rnase9	1.45715	0.796104	1.59258	0.462903	0.619902	0.544646	2.36311	0.0417356
ENSMUSG00000051695	Pcbp1	1.27463	1.41897	1.11525	0.583532	0.576217	0.54019	2.24057	0.00137375
ENSMUSG00000005575	Ube2m	1.20991	1.43843	1.14371	0.492522	0.623076	0.644622	2.1543	0.00258656
ENSMUSG00000048076	Arf1	1.18592	1.24043	1.39277	0.547355	0.702682	0.520627	2.15689	0.00124477
ENSMUSG00000049866	Arl4c	1.30608	1.01905	1.46077	0.532284	0.648401	0.601798	2.12395	0.00752469
ENSMUSG00000078652	Psme3	0.793858	0.834317	0.688185	1.66662	1.5454	1.6147	0.479904	0.000116435
ENSMUSG00000030082	Sec61a1	1.48631	1.1694	1.06368	0.661388	0.497669	0.611677	2.10048	0.00878064
ENSMUSG00000022174	Dad1	1.51117	1.31563	1.24871	0.427773	0.253045	0.379147	3.84495	0.00044047
ENSMUSG00000020219	Timm13	0.740165	0.751057	0.858691	1.61317	1.73712	1.50022	0.484467	0.000438153
ENSMUSG00000047675	Rps8	1.19982	1.23928	1.46242	0.475586	0.54658	0.555386	2.47315	0.000824895
ENSMUSG00000020849	Ywhae	1.27456	1.40624	1.20769	0.506298	0.539398	0.505468	2.50682	0.000194927
ENSMUSG00000039770	Ypel5	0.615177	0.714978	0.81322	1.70841	2.11122	1.54626	0.399444	0.00375552
ENSMUSG00000031320	Rps4x	1.06535	1.35427	1.56595	0.400046	0.499157	0.563061	2.72562	0.00529149
ENSMUSG00000003970	Rpl8	1.01072	1.31216	1.52323	0.680769	0.578512	0.50749	2.17692	0.0115545
ENSMUSG00000015656	Hspa8	1.22465	1.27472	1.2409	0.670417	0.513266	0.656514	2.03254	0.000267693
ENSMUSG00000025980	Hspd1	0.586879	0.739812	0.785414	1.6397	2.43935	1.43504	0.383038	0.0221241
ENSMUSG00000022285	Ywhaz	1.26176	1.28515	1.36477	0.497496	0.574976	0.466493	2.54176	6.08e-05
ENSMUSG00000009013	Dynll1	0.496535	0.664026	0.609655	1.85215	2.35701	1.92019	0.28881	0.000932067
ENSMUSG00000038845	Phb	0.557984	0.660537	0.680182	1.65331	2.26719	1.92749	0.324676	0.00192014
ENSMUSG00000024387	Csnk2b	0.682036	0.84404	0.772299	1.54925	1.81274	1.60705	0.462539	0.000656718
ENSMUSG00000036752	Tubb4b	0.503165	0.60591	0.487805	1.88727	2.43783	2.12487	0.247579	0.000588167
ENSMUSG00000001440	Kpnb1	1.19452	1.37238	1.18558	0.620276	0.596322	0.625223	2.03737	0.000490176
ENSMUSG00000041791	Capza3	0.445623	0.459685	0.677014	1.72529	2.74571	2.11656	0.240199	0.0055316
ENSMUSG00000026750	Psmb7	0.657056	0.700402	0.717649	1.65132	1.93588	1.82523	0.383396	0.000194604
ENSMUSG00000032959	Pebp1	1.14677	1.17672	1.44683	0.48194	0.6594	0.71817	2.02759	0.00586544
ENSMUSG00000018604	Tbx3	1.45061	1.56743	0.849638	0.511845	0.629569	0.379489	2.54302	0.028681
ENSMUSG00000020267	Hint1	1.2945	1.46865	1.27817	0.363166	0.494056	0.398517	3.21828	0.000213228
ENSMUSG00000026994	Galnt3	1.72752	1.0201	0.990183	0.662154	0.474569	0.509946	2.26992	0.0481307
ENSMUSG00000020733	Slc9a3r1	1.11909	1.00971	2.10626	0.306293	0.353691	0.346581	4.20744	0.0368137
ENSMUSG00000050799	H2bc1	0.60362	0.859137	0.500488	1.86003	2.50215	1.41688	0.339717	0.0187082
ENSMUSG00000007739	Cct4	1.18162	1.45569	1.13305	0.664115	0.567994	0.571709	2.09021	0.00338378
ENSMUSG00000022234	Cct5	1.22962	1.46128	1.18079	0.650118	0.47729	0.458403	2.44146	0.00197417
ENSMUSG00000006570	Defb2	1.40238	1.63157	1.31025	0.102619	0.299842	0.207713	7.11961	0.000363077
ENSMUSG00000063412	Gm10131	1.28943	1.50203	1.00733	0.663463	0.477552	0.539514	2.26047	0.00999686
ENSMUSG00000060499	Rpl10l	1.11461	1.2691	1.5542	0.438079	0.439071	0.639518	2.59642	0.00512002
ENSMUSG00000003779	Kif20a	0.674233	0.743832	0.949063	1.38943	1.92069	1.57497	0.484561	0.0088782
ENSMUSG00000028081	Rps3a1	1.15209	1.29477	1.43114	0.575639	0.485704	0.560609	2.39094	0.000910561
ENSMUSG00000005417	Mprip	1.28628	1.36553	1.45001	0.487529	0.284578	0.346221	3.66782	0.00020144
ENSMUSG00000030264	Thumpd3	1.25611	1.44822	1.06882	0.607645	0.544345	0.605936	2.14636	0.00382314
ENSMUSG00000026526	Fh1	0.47626	0.573897	0.632986	1.80025	2.77433	1.83136	0.262747	0.00818628
ENSMUSG00000041147	Brca2	0.617326	0.585611	0.740626	1.7956	1.82006	2.02544	0.344536	0.000143315
ENSMUSG00000005779	Psmb4	0.715022	0.707741	0.817161	1.53601	1.88409	1.66641	0.440366	0.000909258
ENSMUSG00000026778	Prkcq	0.594953	0.660589	0.772199	1.50477	1.7669	2.19396	0.370998	0.00523999
ENSMUSG00000025428	Atp5a1	0.530917	0.669561	0.680098	1.619	2.64811	1.72499	0.313842	0.0142716
ENSMUSG00000025431	Crisp1	1.42264	1.14982	1.43289	0.381193	0.480912	0.43036	3.099	0.000738751
ENSMUSG00000027157	A26c3	1.18639	1.46908	1.22294	0.504186	0.850054	0.330583	2.30197	0.014375
ENSMUSG00000026083	Eif5b	1.13981	1.21829	1.46596	0.542558	0.665722	0.565218	2.15622	0.00290652
ENSMUSG00000050856	Atp5k	0.525655	0.643231	0.774452	2.23433	2.52184	1.14314	0.329417	0.0363909
ENSMUSG00000022037	Clu	1.40013	1.20337	1.83162	0.122648	0.183397	0.164336	9.42878	0.00208939
ENSMUSG00000026185	Igfbp5	1.68525	1.56036	0.727711	0.396713	0.40209	0.374342	3.3869	0.0360626
ENSMUSG00000026249	Serpine2	1.42456	1.43	1.01958	0.427421	0.561619	0.52121	2.56523	0.00510798
ENSMUSG00000067367	Lyar	1.34276	1.69334	0.814301	0.616158	0.463771	0.464317	2.49338	0.0419141
ENSMUSG00000022912	Pros1	1.09686	1.48096	1.52729	0.323105	0.463892	0.432071	3.36742	0.00253768
ENSMUSG00000050074	Spink8	1.11313	1.09925	1.83112	0.402835	0.735083	0.297801	2.81636	0.0342559
ENSMUSG00000029155	Spata18	0.551906	0.714768	0.80682	1.67142	1.91381	1.86817	0.38022	0.000432118
ENSMUSG00000029660	Tex26	0.459762	0.609809	0.540815	1.77876	2.60122	2.10271	0.248413	0.00260979
ENSMUSG00000046196	Ttc39d	0.567505	0.71182	0.784516	1.49693	2.18483	1.84439	0.373468	0.00521309
ENSMUSG00000079579	Gm6760	0.529997	0.64344	0.686627	1.65	2.20749	2.05255	0.31473	0.00144175
ENSMUSG00000018623	Mmp7	1.64602	1.09328	1.10562	0.41544	0.569035	0.517104	2.56059	0.0141342
ENSMUSG00000049307	Fut4	1.43965	1.01886	1.42262	0.49718	0.543017	0.493514	2.53055	0.0048263
ENSMUSG00000059891	Tsks	0.974804	1.36512	1.44885	0.657596	0.573645	0.639131	2.02568	0.0125201
ENSMUSG00000055561	Spink5	1.73389	1.13962	1.13166	0.34708	0.438088	0.362987	3.48836	0.00911288
ENSMUSG00000071723	Gspt2	1.06272	1.38124	1.51016	0.345343	0.712429	0.51113	2.52032	0.00949613
ENSMUSG00000024175	Tekt4	0.529824	0.654328	0.632984	1.65799	2.33093	2.02729	0.30204	0.00212612
ENSMUSG00000028287	1700009N14Rik	0.700827	0.899105	0.723024	1.45782	1.94952	1.53808	0.469718	0.00605704
ENSMUSG00000051956	Rnf133	1.29094	1.12864	1.69361	0.432455	0.283352	0.401275	3.68208	0.00456222
ENSMUSG00000051437	Ubqlnl	0.515458	0.552427	0.563952	1.85423	2.58194	1.99259	0.253834	0.00202306
ENSMUSG00000028182	Lrriq3	0.590396	0.662566	0.652256	1.60264	2.50889	1.7749	0.323662	0.00890252
ENSMUSG00000022123	Scel	1.73295	1.02531	1.54829	0.251556	0	0.271825	8.22834	0.00532476
ENSMUSG00000028441	1110017D15Rik	0.451547	0.572318	0.561528	1.82362	2.49982	2.18382	0.243634	0.00118315
ENSMUSG00000075572	Defb43	1.31309	1.28597	1.30233	0.50088	0.67411	0.387274	2.49727	0.00074139
ENSMUSG00000075573	Defb47	0.944517	1.27245	1.75532	0.448046	0.531104	0.577095	2.55249	0.0278654
ENSMUSG00000074678	Defb25	0.866358	1.32164	2.18141	0.223831	0.309803	0.303098	5.222	0.0381646
ENSMUSG00000026807	Ak8	0.620103	0.724123	0.653853	1.90052	1.90124	1.76184	0.359134	2.82e-05
ENSMUSG00000034913	Cby2	1.09142	1.35694	1.53891	0.426824	0.482698	0.535935	2.75848	0.00317432
ENSMUSG00000047565	Acot10	0.661475	0.846295	0.856947	1.34786	2.08605	1.49305	0.479955	0.0219338
ENSMUSG00000074593	Spint5	1.12139	1.37599	1.65844	0.355155	0.438409	0.335417	3.68104	0.00310671
ENSMUSG00000055900	Tmem69	0.797146	0.712307	0	2.55261	2.67168	1.34979	0.229607	0.0265155
ENSMUSG00000022299	Slc25a32	0.633674	0.681098	0.742425	1.43484	2.20959	1.87062	0.373015	0.00702983
ENSMUSG00000053907	Mat2a	1.39506	1.16953	1.1845	0.581423	0.679665	0.542764	2.07838	0.00147809
ENSMUSG00000050144	Slc25a44	0.618902	0.663778	0.818501	1.85749	2.39345	1.27841	0.380005	0.0251628
ENSMUSG00000029686	Cul1	1.3243	1.28002	1.23374	0.631611	0.495788	0.497522	2.36199	0.000143701
ENSMUSG00000052906	Ubxn8	0.648041	0.736554	0.916487	1.52104	1.90531	1.58705	0.458987	0.00316205
ENSMUSG00000079304	Tex52	0.590936	0.73576	0.718215	1.82009	1.94941	1.73384	0.371577	0.00011896
ENSMUSG00000021007	Spata7	0.330921	0.388563	0.483272	2.38597	2.592	2.31001	0.165033	2.87e-05
ENSMUSG00000002486	Tchp	0.560022	0.689922	0.683354	1.8182	2.02855	1.88453	0.337324	7.26e-05
ENSMUSG00000030556	Lrrc28	0.692274	0.646763	0.75815	1.6413	1.60311	2.02855	0.397725	0.00162595
ENSMUSG00000033068	Entpd6	1.41646	1.14348	1.21514	0.726236	0.419891	0.545748	2.2313	0.00453324
ENSMUSG00000071103	1700029J07Rik	0.448321	0.61562	0.493492	2.0676	2.46706	2.02484	0.237432	0.000367148
ENSMUSG00000015659	Serac1	0.52303	0.622309	0.692051	1.62981	2.56596	1.85543	0.303641	0.00800918
ENSMUSG00000035211	Xrra1	0.720843	0.912759	0.749929	1.59357	1.73834	1.45249	0.498188	0.00141803
ENSMUSG00000034401	Spata6	0.663609	0.832954	0.791045	1.50589	1.90979	1.60426	0.455704	0.00230262
ENSMUSG00000039745	Htatip2	0.622895	0.74925	0.873716	1.42622	2.06068	1.6654	0.435895	0.00817963
ENSMUSG00000005233	Spc25	0.743517	0.748318	0.625875	1.41221	2.01907	1.87407	0.399165	0.00476329
ENSMUSG00000017176	Nt5c3b	0.703781	0.870334	0.801265	1.25607	1.81322	1.73741	0.494181	0.0110153
ENSMUSG00000024002	Brd4	0.403689	0.570344	0.473634	1.7567	2.92976	2.18803	0.210585	0.00638853
ENSMUSG00000037172	Dennd11	0.688124	0.573737	0.65291	1.47992	1.92357	2.26401	0.337851	0.0055048
ENSMUSG00000071014	Ndufb6	0.69947	0.766221	0.83526	1.56267	1.79805	1.60141	0.463702	0.000429049
ENSMUSG00000026275	Ppp1r7	1.17023	1.32932	1.34419	0.5101	0.568704	0.608169	2.27849	0.00032691
ENSMUSG00000034560	Washc4	0.689208	0.665119	0.961871	1.61515	1.7584	1.57018	0.468512	0.00138532
ENSMUSG00000026575	Nme7	0.491671	0.608678	0.600392	1.75409	2.50319	2.03063	0.270478	0.0023261
ENSMUSG00000033488	Cryzl2	0.700272	0.68975	0.935111	1.35472	2.0714	1.56366	0.465979	0.0174459
ENSMUSG00000050373	Snx21	0.700668	0.854182	0.826785	1.52372	1.67947	1.5777	0.498158	0.00026176
ENSMUSG00000073102	Drc1	0.654125	0.752035	0.584685	2.23483	1.74032	1.56241	0.359517	0.00464254
ENSMUSG00000059883	Irak4	0.995973	1.13008	1.66912	0.574493	0.559843	0.730567	2.03506	0.0390451
ENSMUSG00000028145	Them4	0.43995	0.485309	0.534723	1.82855	3.15768	1.92893	0.211128	0.0131909
ENSMUSG00000046324	Ermp1	1.74221	1.0059	1.04371	0.457612	0.493319	0.590615	2.45975	0.0365338
ENSMUSG00000074596	Spint3	1.34476	1.20256	1.2454	0.598329	0.543321	0.569874	2.21599	0.000103428
ENSMUSG00000024224	Clpsl2	1.0367	1.34102	1.61593	0.425252	0.594719	0.470315	2.67979	0.00881364
ENSMUSG00000074378	Bsph1	1.21486	1.22071	1.31798	0.603474	0.681624	0.584195	2.008	0.000149972
ENSMUSG00000026483	Niban1	1.19617	1.08556	1.48799	0.634582	0.58519	0.619358	2.04973	0.00599769
ENSMUSG00000074595	Wfdc6a	1.46856	1.19749	1.44863	0.274186	0.449986	0.34339	3.85428	0.00055215
ENSMUSG00000050810	Oog3	0.610366	0.727139	0.819341	1.43422	1.84741	1.97005	0.410696	0.00397103
ENSMUSG00000042249	Grk3	0.682002	0.801498	0.828333	1.72245	1.89894	1.3653	0.463601	0.00546804
ENSMUSG00000057265	Bbof1	0.640874	0.843479	0.735145	2.0536	1.70824	1.36432	0.432974	0.00950834
ENSMUSG00000047021	Cfap65	0.576336	0.674761	0.691203	1.69432	2.07558	1.94514	0.339857	0.000431549
ENSMUSG00000014747	Ankrd53	0.634982	0.756994	0.773951	1.82807	1.97518	1.48269	0.409753	0.00240993
ENSMUSG00000021879	Dnah12	0.693509	0.768716	0.7485	1.72614	2.07622	1.40283	0.424715	0.00698535
ENSMUSG00000066196	Spag8	0.55275	0.665213	0.681355	1.64293	2.46242	1.79663	0.32181	0.00634917
ENSMUSG00000069041	Slc25a31	0.399583	0.508394	0.544912	2.05984	3.0347	1.8295	0.209832	0.00802569
ENSMUSG00000070529	Wfdc10	1.35793	1.45711	1.24246	0.32913	0.458442	0.403005	3.40801	0.000190892
ENSMUSG00000074679	Defb28	1.27387	1.2325	1.48262	0.320303	0.58403	0.494416	2.85182	0.00139775
ENSMUSG00000040675	Mthfd1l	1.7641	1.007	1.05834	0.454173	0.557939	0.474203	2.57647	0.0338306
ENSMUSG00000062124	Defb45	1.23738	1.32588	1.44783	0.518105	0.329147	0.463438	3.06029	0.000408422
ENSMUSG00000039099	Wdr93	0.658814	0.807441	0.836841	1.89639	2.02245	1.13817	0.455426	0.0310855
ENSMUSG00000047193	Dync2h1	1.23876	1.32453	1.2001	0.565804	0.577747	0.657063	2.09006	0.000149359
ENSMUSG00000037689	Tmem247	1.16522	1.22021	1.45455	0.598844	0.548652	0.559754	2.24922	0.00138981
ENSMUSG00000078346	H2al1n	0.457833	0.63231	0.663102	1.76066	2.31138	2.08648	0.284686	0.00103694
ENSMUSG00000021415	4933417A18Rik	0.613927	0.658281	0.602306	1.84089	2.20234	1.81745	0.319846	0.000453681
ENSMUSG00000050545	Fam228b	0.520281	0.632281	0.607313	2.16432	2.00675	1.89395	0.290168	7.36e-05
ENSMUSG00000071229	Timm8a2	0.678312	0.810884	0.90616	1.53157	1.75356	1.50749	0.499801	0.00145835
ENSMUSG00000028589	1700012P22Rik	0.642085	0.746151	0.678394	1.55228	2.05818	1.84484	0.37883	0.00165571
ENSMUSG00000070533	Wfdc8	1.23616	1.35345	1.2558	0.44895	0.670187	0.558529	2.29212	0.00059861
ENSMUSG00000071165	Gm6040	1.30966	1.19025	1.39737	0.505503	0.547799	0.492464	2.52126	0.000229725
ENSMUSG00000027788	Otol1	0.576665	0.669273	0.858631	1.73733	2.48002	1.33906	0.378764	0.0288306
ENSMUSG00000003824	Syce2	0.594503	0.695757	0.789895	1.52228	1.82761	2.04188	0.385802	0.00236746
ENSMUSG00000039725	Trp53rka	1.68124	1.36285	1.04256	0.393249	0	0.498853	4.58092	0.0111689
ENSMUSG00000038296	Galnt18	1.83086	0.991796	1.14246	0.315204	0.48929	0.397346	3.2992	0.0248796
ENSMUSG00000026831	1700007K13Rik	0.578241	0.795773	0.603798	1.63953	2.11772	1.89252	0.350069	0.00136523
ENSMUSG00000038000	Acd	0.827719	0.94993	0.536912	1.29167	1.96435	1.63727	0.473008	0.0200592
ENSMUSG00000079120	AY761185	1.04094	1.88263	1.06717	0.466601	0.438518	0.492828	2.85471	0.0354236
ENSMUSG00000020904	Cfap52	0.472775	0.554529	0.458216	1.87964	2.464	2.31913	0.222958	0.000636644
ENSMUSG00000025963	Mdh1b	0.663223	0.686504	0.655188	2.63229	1.47216	1.3659	0.366506	0.0465202
ENSMUSG00000011877	Git1	1.09907	1.91599	1.34257	0.641447	0	0	6.79344	0.0185446
ENSMUSG00000041165	Spem1	0.581058	0.705552	0.74386	2.02466	1.73351	1.73142	0.369876	0.000453451
ENSMUSG00000068407	Rnase12	1.32686	1.25921	1.20373	0.44942	0.61299	0.66466	2.19435	0.00074643
ENSMUSG00000022223	Sdr39u1	0.621634	0.745888	0.775336	1.50602	2.18538	1.6758	0.399251	0.00683647
ENSMUSG00000049719	Prss46	0.665609	0.721069	0.788741	1.7536	1.97014	1.53027	0.414049	0.00147083
ENSMUSG00000021339	Mrs2	0.644224	0.676228	0.822479	1.63623	2.19765	1.5433	0.398524	0.00701123
ENSMUSG00000049299	Trappc1	0.610521	0.687841	0.8051	1.5882	2.28148	1.60701	0.384076	0.00873698
ENSMUSG00000044795	Cyb5d1	0.532502	0.73272	0.633984	1.85572	2.16389	1.81658	0.325419	0.000452642
ENSMUSG00000020481	Ankrd36	0.459406	0.492196	0.749055	2.57898	2.14153	1.55089	0.271177	0.00810843
ENSMUSG00000018925	Heatr9	0.564083	0.766073	0.639314	1.82571	2.05463	1.78813	0.347442	0.000268894
ENSMUSG00000040919	4930505A04Rik	0.562938	0.822419	0.647557	2.52842	1.41258	1.48679	0.374539	0.0371787
ENSMUSG00000040985	Sun3	1.16114	1.4093	1.26541	0.572033	0.557601	0.567635	2.26002	0.000586248
ENSMUSG00000044468	Tent5c	0.503856	0.549367	0.620149	1.69599	2.45619	2.16575	0.264861	0.00230078
ENSMUSG00000020401	Fam71b	0.432765	0.583741	0.70104	1.82131	2.51309	1.96	0.272869	0.00247445
ENSMUSG00000033983	Coil	0.464709	0.553016	0.550135	1.76396	2.63799	2.16536	0.238737	0.00280161
ENSMUSG00000069844	Sco1	0.635019	0.72725	0.705539	1.798	2.13615	1.56291	0.376167	0.00247503
ENSMUSG00000018740	Slc25a35	0.721573	0.641004	0.735469	1.57292	2.08704	1.72888	0.389332	0.00210475
ENSMUSG00000039768	Dnajc11	0.529048	0.601542	0.72088	1.7216	2.42643	1.84681	0.308844	0.00352388
ENSMUSG00000032096	Arcn1	1.39715	1.29898	1.13593	0.60018	0.497512	0.502945	2.39408	0.00086427
ENSMUSG00000020456	Ogdh	0.514658	0.607446	0.687721	1.97295	2.53812	1.60812	0.295762	0.00642224
ENSMUSG00000000594	Gm2a	0.865724	1.30621	1.76397	0.652499	0.457296	0.531671	2.39779	0.0449749
ENSMUSG00000050089	Akap4	0.554558	0.687505	0.763495	1.54804	2.2514	1.85507	0.354683	0.00461467
ENSMUSG00000019899	Lama2	0.391593	0.415324	0.517293	2.97093	1.23309	2.5156	0.197066	0.0261174
ENSMUSG00000018286	Psmb6	0.66975	0.771066	0.719103	1.57991	1.9805	1.7036	0.410318	0.00105907
ENSMUSG00000027882	Stxbp3	1.33858	1.08431	1.63758	0.360812	0.401734	0.455668	3.33314	0.00428612
ENSMUSG00000040220	Gas8	0.581238	0.700713	0.567869	2.36889	1.81644	1.65682	0.316633	0.00375747
ENSMUSG00000024966	Stip1	1.20955	1.52844	1.09742	0.570423	0.559839	0.535695	2.30222	0.00504582
ENSMUSG00000027184	Caprin1	1.38589	1.33969	1.04361	0.697602	0.530021	0.495616	2.18726	0.00533735
ENSMUSG00000006345	Ggt1	1.29512	0.961452	1.79054	0.380214	0.419871	0.477927	3.16673	0.0190041
ENSMUSG00000021771	Vdac2	0.45651	0.571119	0.680065	1.69289	2.53035	2.07482	0.271146	0.00363701
ENSMUSG00000008892	Vdac3	0.372718	0.455635	0.595635	1.89496	2.8523	2.18024	0.205556	0.00324239
ENSMUSG00000020402	Vdac1	0.531098	0.461618	0.678234	1.50089	1.98141	2.69207	0.270627	0.0129857
ENSMUSG00000031333	Abcb7	0.677073	0.721852	0.818234	1.4729	1.967	1.71814	0.429846	0.0027349
ENSMUSG00000029076	Sdf4	1.51062	1.38235	0.905576	0.586837	0.485962	0.523878	2.37903	0.0169954
ENSMUSG00000031221	Igbp1	1.38959	1.08222	1.49956	0.343377	0.504277	0.526835	2.88934	0.00326183
ENSMUSG00000020650	Bcap29	1.40486	1.44063	0.961523	0.546526	0.457202	0.60657	2.36417	0.0102285
ENSMUSG00000018861	Fdxr	0.649951	0.797577	0.791766	1.63539	1.92879	1.56106	0.436915	0.00140729
ENSMUSG00000041078	Grid1	0.550257	0.684799	0.656707	1.61218	2.13038	2.0772	0.325059	0.00151596
ENSMUSG00000009575	Cbx5	1.48004	1.44649	0.937083	0.559705	0.450073	0.471579	2.60816	0.0113309
ENSMUSG00000031533	Mrps31	1.72077	1.12872	0.945778	0.702288	0.346964	0.459706	2.51516	0.041003
ENSMUSG00000027475	Kif3b	1.22124	1.43404	1.17196	0.532214	0.491972	0.638783	2.30145	0.00140321
ENSMUSG00000030359	Pzp	0.786399	0.669166	0.81785	1.50429	1.69247	1.75173	0.459416	0.00051632
ENSMUSG00000032221	Mns1	0.5517	0.6669	0.605991	1.69761	2.27851	2.00526	0.305045	0.00126271
ENSMUSG00000090110	Cmc4	0.627592	0.73542	0.915867	1.85237	1.75083	1.43696	0.452144	0.0036354
ENSMUSG00000057113	Npm1	1.43192	1.38757	1.03711	0.579576	0.527335	0.435373	2.50058	0.00424999
ENSMUSG00000002233	Rhoc	1.18824	1.06237	1.5524	0.446121	0.736087	0.63495	2.09283	0.0175415
ENSMUSG00000002633	Shh	1.1769	1.28476	1.34518	0.614599	0.62182	0.536625	2.14706	0.000272132
ENSMUSG00000001948	Spa17	0.597696	0.775905	0.637522	2.61462	1.70943	1.21879	0.362833	0.0461722
ENSMUSG00000056222	Spock1	1.32137	1.37671	1.21925	0.493386	0.463851	0.506689	2.6759	6.86e-05
ENSMUSG00000005054	Cstb	1.25662	0.897914	1.62827	0.558302	0.611101	0.643039	2.08713	0.0364389
ENSMUSG00000017858	Ift52	1.27027	1.46773	1.11412	0.520335	0.565161	0.530742	2.38339	0.00195007
ENSMUSG00000045954	Cavin2	0.643604	0.754447	0.910105	2.05587	1.38256	1.45598	0.471589	0.0190946
ENSMUSG00000020473	Aebp1	0.639098	0.58517	0.819495	2.15602	1.26091	1.91642	0.383205	0.0166485
ENSMUSG00000025037	Maoa	0.664527	0.782311	0.820642	1.76712	2.1713	1.21099	0.440339	0.0272066
ENSMUSG00000004626	Stxbp2	1.37138	1.01184	1.35402	0.611413	0.561184	0.64664	2.05429	0.00591357
ENSMUSG00000061099	Gapdhs	0.614859	0.831175	0.763602	1.36447	1.87293	1.91482	0.428871	0.0064473
ENSMUSG00000020444	Guk1	1.34171	1.32147	1.20357	0.409938	0.554306	0.601264	2.46997	0.000437107
ENSMUSG00000026827	Gpd2	0.458516	0.570601	0.65035	1.84518	2.5177	1.98923	0.264395	0.00182364
ENSMUSG00000003849	Nqo1	1.80336	1.11193	0.890734	0.456172	0.500485	0.526174	2.56673	0.0483339
ENSMUSG00000006442	Srm	1.39922	1.19388	1.10713	0.580881	0.547202	0.717346	2.00508	0.00361066
ENSMUSG00000037053	Azgp1	1.48129	0.929359	1.56778	0.363176	0.464908	0.501835	2.99148	0.0124162
ENSMUSG00000022962	Gart	1.20563	1.26702	1.27358	0.606626	0.613306	0.642205	2.01179	1.32e-05
ENSMUSG00000063235	Ptpmt1	0.66366	0.731037	0.800973	1.46032	2.13234	1.65125	0.418708	0.00756993
ENSMUSG00000047878	A4galt	1.31717	1.07788	1.83093	0.374065	0.419625	0.160655	4.42814	0.00988167
ENSMUSG00000040651	Tasor	0.42117	0.721241	0.594502	1.57255	2.9897	1.80477	0.272799	0.0260569
ENSMUSG00000034543	Morc2a	0.692467	0.707594	0.862844	1.42342	1.57142	1.96797	0.455973	0.00629942
ENSMUSG00000058019	Ces5a	1.92437	1.24777	1.02296	0.183242	0.275561	0.220762	6.17321	0.0125971
ENSMUSG00000020156	Pwwp3a	2.12802	1.04534	0.952227	0.251983	0.263873	0.217304	5.62712	0.0401597
ENSMUSG00000033502	Cdc14a	0.653448	0.930818	0.763577	1.67976	2.02852	1.24934	0.473582	0.0220658
ENSMUSG00000026701	Prdx6	1.36954	1.03332	1.4569	0.500954	0.546306	0.551833	2.41372	0.00441904
ENSMUSG00000051582	Otud6a	0.633725	0.818949	0.774183	1.63229	1.91255	1.60136	0.432719	0.00102066
ENSMUSG00000059169	Krt40	0.556131	0.661163	0.78208	1.83157	2.14985	1.67736	0.353322	0.00136357
ENSMUSG00000090206	Tepp	0.456582	0.556243	0.529842	1.8335	2.56608	2.19836	0.23381	0.0013953
ENSMUSG00000034793	G6pc3	0.546115	1.10261	0.706871	1.4321	2.19452	1.37428	0.471034	0.0474267
ENSMUSG00000021916	Glt8d1	1.65702	1.06359	1.06616	0.551409	0.493788	0.541676	2.38631	0.0208337
ENSMUSG00000060771	Tsga10	0.541683	0.673432	0.741235	1.60073	2.21095	1.92529	0.341007	0.00246437
ENSMUSG00000022441	Efcab6	0.448052	0.600321	0.496184	1.84376	2.5326	2.20896	0.234545	0.00118439
ENSMUSG00000036403	Cep135	0.676798	0.80916	0.790925	1.55028	1.89543	1.58834	0.452297	0.00141208
ENSMUSG00000020290	Xpo1	1.24245	1.37814	1.21218	0.534797	0.583644	0.557476	2.28697	0.000170243
ENSMUSG00000049396	Gemin4	0.644012	0.718397	0.728069	1.59697	2.21017	1.6551	0.382714	0.00468606
ENSMUSG00000029173	Sepsecs	0.705571	0.825743	0.800881	1.37394	1.91954	1.62763	0.473917	0.00595489
ENSMUSG00000011154	Cfap161	0.623765	0.705715	0.63007	1.64149	2.15315	1.88586	0.344961	0.00116975
ENSMUSG00000041009	Iqcf4	0.418471	0.538686	0.597165	2.18184	2.49394	1.92487	0.23548	0.000622805
ENSMUSG00000036737	Oxsr1	0.68343	0.844577	0.860671	1.30778	1.85873	1.64518	0.496432	0.00897727
ENSMUSG00000092329	Galnt2l	1.26127	1.00264	1.58765	0.639656	0.460387	0.547686	2.3375	0.014254
ENSMUSG00000036555	Iqce	1.48414	1.75442	0.837417	0.294545	0.398337	0.363866	3.8571	0.0212731
ENSMUSG00000041958	Pigs	1.41973	1.19377	1.15841	0.589816	0.438593	0.657928	2.23674	0.00264239
ENSMUSG00000028294	Cfap206	0.674562	0.787747	0.715963	1.55501	2.01704	1.66561	0.415887	0.00205273
ENSMUSG00000027809	Etfdh	0.58088	0.682358	0.820321	1.74198	2.44791	1.39032	0.373383	0.0216126
ENSMUSG00000068747	Sort1	1.46016	1.02942	1.27022	0.602201	0.548566	0.586961	2.16363	0.00582955
ENSMUSG00000026679	Enkur	0.469662	0.610816	0.489011	1.92837	2.57376	2.04824	0.239603	0.00121839
ENSMUSG00000021182	Ccdc88c	0.546453	0.707599	0.804415	1.39056	1.74415	2.28042	0.380133	0.0142221
ENSMUSG00000042189	Tekt3	0.598823	0.712106	0.657886	1.61518	2.24647	1.83706	0.345484	0.00269805
ENSMUSG00000029767	Calu	1.72831	1.2852	0.974169	0.287222	0.471838	0.411305	3.40721	0.0140841
ENSMUSG00000006333	Rps9	1.13215	1.20459	1.4556	0.540229	0.572682	0.692853	2.10013	0.00363971
ENSMUSG00000036781	Rps27l	0.621485	0.696272	0.96502	1.32167	1.98	1.76462	0.450581	0.0135218
ENSMUSG00000062328	Rpl17	1.09504	1.23296	1.50299	0.536791	0.690398	0.558417	2.14549	0.00615902
ENSMUSG00000038712	Mindy1	1.38262	1.09315	1.39137	0.46829	0.484108	0.603121	2.48607	0.00195852
ENSMUSG00000071528	Atp5md	0.4617	0.527198	0.597065	1.98173	2.86661	1.77087	0.2396	0.00768026
ENSMUSG00000025525	Apool	0.627124	0.763485	0.696301	1.72374	2.22064	1.53822	0.380642	0.00548735
ENSMUSG00000041084	Ostc	1.67748	1.28134	1.10156	0.469985	0.127841	0.389274	4.11345	0.00675504
ENSMUSG00000022013	Dnajc15	0.726056	0.863345	0.741992	1.5262	1.8747	1.50736	0.474993	0.00249673
ENSMUSG00000027282	Mtch2	0.451657	0.570639	0.644825	1.84501	2.44879	2.06297	0.262259	0.00108078
ENSMUSG00000071521	Try10	0.668632	0.76486	0.746212	1.64181	1.81202	1.73561	0.420027	6.28e-05
ENSMUSG00000054033	Adam39	1.17096	1.47985	1.28988	0.445972	0.60584	0.461619	2.60381	0.00143718
ENSMUSG00000024817	Uhrf2	0.836504	0.792952	0.733644	1.35719	1.74374	1.66623	0.495704	0.00276088
ENSMUSG00000055137	Sugct	1.09386	1.40721	1.49166	0.373176	0.538344	0.530202	2.76941	0.00302209
ENSMUSG00000050608	Micos10	0.482563	0.623941	0.659683	1.71305	2.73186	1.79518	0.283039	0.0108023
ENSMUSG00000037363	Letm2	0.556744	0.566689	0.781604	1.64125	2.62641	1.67828	0.320393	0.0151739
ENSMUSG00000046354	Defb14	1.19263	1.61218	1.06644	0.372342	0.630013	0.607208	2.40516	0.014987
ENSMUSG00000036964	Trim17	0.581275	0.679544	0.708185	1.72411	2.21755	1.76711	0.344909	0.00154931
ENSMUSG00000026809	Spaca9	0.473505	0.471606	0.534253	2.67157	2.13025	1.84275	0.222643	0.00212211
ENSMUSG00000011589	Fsd1	0.708692	0.789065	0.772669	1.31002	1.85204	1.84259	0.453663	0.00727573
ENSMUSG00000020096	Tbata	0.431253	0.590577	0.474916	1.92968	2.48585	2.2517	0.224493	0.000509949
ENSMUSG00000036879	Phkb	0.650619	0.764983	0.693851	1.2799	1.65819	2.30958	0.40198	0.0258766
ENSMUSG00000033624	Pdpr	0.612619	0.718377	0.828026	1.39302	2.24361	1.71807	0.403202	0.014039
ENSMUSG00000027893	Ahcyl1	1.28586	1.2966	1.16649	0.655185	0.553208	0.599052	2.07417	0.000223305
ENSMUSG00000027881	Prpf38b	1.38773	1.3795	0.974286	0.632354	0.617107	0.535171	2.09652	0.0095379
ENSMUSG00000068523	Gng5	1.41793	0.945901	1.66241	0.431654	0.341584	0.4717	3.23409	0.0122842
ENSMUSG00000068663	Clec16a	0.695503	0.797665	0.766859	1.52407	1.90668	1.6263	0.446906	0.00140167
ENSMUSG00000018068	Ints2	0.765218	0.667487	0.648883	1.35551	2.02004	1.98614	0.388233	0.00753894
ENSMUSG00000066324	Bpnt2	1.12133	1.40426	1.31835	0.640354	0.321459	0.678569	2.34332	0.00644464
ENSMUSG00000021809	Nudt13	0.700169	0.772089	0.855472	1.61878	2.16387	1.23854	0.463581	0.0299972
ENSMUSG00000021007	Spata7	0.530053	0.616751	0.657844	1.79409	2.16961	2.04224	0.300477	0.000274686
ENSMUSG00000004035	Gstm7	1.46556	1.17021	1.35529	0.246625	0.313973	0.680167	3.21661	0.00458361
ENSMUSG00000071322	Tcp10a	0.502782	0.631842	0.691224	1.66701	2.28526	2.05093	0.304146	0.00179395
ENSMUSG00000059854	Hydin	0.565873	0.672147	0.693218	1.90274	2.20357	1.68215	0.333636	0.00118671
ENSMUSG00000040649	Rimklb	0.575118	0.702648	0.726489	1.70022	1.84685	1.99816	0.361438	0.000272594
ENSMUSG00000022768	Ccdc116	0.611467	0.740983	0.688269	1.97179	1.90968	1.6194	0.370981	0.000554282
ENSMUSG00000046934	Csl	0.585367	0.730944	0.811211	1.57213	2.18099	1.66023	0.393014	0.00552437
ENSMUSG00000062480	Acat3	1.48695	0.954912	1.38263	0.506317	0.589744	0.533388	2.34711	0.0112917
ENSMUSG00000024223	Armc12	0.470843	0.571188	0.693129	1.67288	2.41831	2.12202	0.279269	0.00272421
ENSMUSG00000057246	BC051142	0.373527	0.515548	0.476651	2.05376	2.65537	2.26697	0.195772	0.000496558
ENSMUSG00000046598	Bdh1	0.533569	0.662148	0.699423	1.57289	2.44353	1.89088	0.320813	0.00670582
ENSMUSG00000090369	4933411K16Rik	0.558882	0.685954	0.812899	2.04921	2.04809	1.44638	0.371185	0.00555511
ENSMUSG00000030708	Dnajb13	0.609818	0.733715	0.62798	1.94285	1.97677	1.71608	0.349826	0.000174359
ENSMUSG00000050141	Fam205c	0.466802	0.565264	0.723089	2.3669	2.31731	1.51835	0.282973	0.00650136
ENSMUSG00000042625	Safb2	0.621331	0.677917	0.914824	1.56983	2.2229	1.47614	0.420218	0.0154878
ENSMUSG00000049897	Stkld1	0.572448	0.675766	0.710291	2.17506	2.35348	1.27134	0.33768	0.0192051
ENSMUSG00000055882	Abhd16b	0.56935	0.694282	0.703563	1.60033	2.31532	1.81807	0.343093	0.00435812
ENSMUSG00000028392	Bspry	0.545093	0.72004	0.764572	1.76082	2.07581	1.74415	0.363696	0.000737229
ENSMUSG00000051811	Cox6b2	0.401285	0.537164	0.517653	3.16205	2.54562	1.14938	0.212351	0.0393087
ENSMUSG00000050641	BC048562	0.345124	0.471964	0.456509	2.19293	2.60882	2.34322	0.178251	0.000106655
ENSMUSG00000095040	1700001J03Rik	1.27994	1.30501	1.17882	0.495259	0.681887	0.631287	2.08124	0.000653511
ENSMUSG00000064063	BC048507	0.54174	0.642729	0.67984	1.79777	2.34912	1.80067	0.313458	0.0019274
ENSMUSG00000056665	Them6	1.39706	1.02422	1.41899	0.363915	0.846161	0.484573	2.26611	0.0208675
ENSMUSG00000071660	Ttc9c	0.717996	0.840548	0.830327	1.40851	1.93643	1.48081	0.495025	0.00875932
ENSMUSG00000042628	Zfyve1	0.665439	0.739588	0.794006	1.65581	2.14874	1.45034	0.418475	0.00841276
ENSMUSG00000057816	Cfap299	0.590148	0.745924	0.658349	2.61777	1.65299	1.29113	0.358588	0.0405723
ENSMUSG00000047515	BC049715	0.530596	0.626158	0.723781	1.7895	2.31861	1.80942	0.31779	0.00178089
ENSMUSG00000033213	AA467197	0.321361	0.440741	0.439914	2.22634	3.32108	1.93106	0.16073	0.00789193
ENSMUSG00000042790	Rnf214	1.434	1.27052	1.07149	0.480987	0.698009	0.550711	2.18303	0.00514048
ENSMUSG00000033306	Lpp	0.448159	0.547895	0.510741	1.91057	2.70401	2.09191	0.224677	0.00200513
ENSMUSG00000028779	Pef1	0.53353	0.468629	0.714977	1.7727	2.2919	2.13506	0.276973	0.000934781
ENSMUSG00000031483	Erlin2	1.39078	1.26306	1.28663	0.431696	0.498135	0.48243	2.79018	4.4e-05
ENSMUSG00000017428	Psmd11	1.20905	1.39255	1.23062	0.562792	0.553545	0.56676	2.27689	0.00024759
ENSMUSG00000040699	Limd2	0.64649	0.726458	0.980232	1.42079	2.10226	1.45153	0.473042	0.0231209
ENSMUSG00000022437	Samm50	0.520766	0.579116	0.67262	1.69686	2.48237	1.96846	0.28832	0.00340464
ENSMUSG00000025766	D3Ertd751e	0.710376	0.721083	0.894362	1.53694	1.95535	1.46956	0.46874	0.00575666
ENSMUSG00000054099	Slc25a40	0.477329	0.555495	0.632229	1.58652	2.76517	2.06868	0.259339	0.0100753
ENSMUSG00000034126	Pomt2	0.7331	0.69068	0.633386	1.59248	2.35232	1.57792	0.372491	0.0109188
ENSMUSG00000031960	Aars	1.19319	1.37757	1.31011	0.491972	0.573303	0.544407	2.41095	0.000211062
ENSMUSG00000038128	Camk4	0.606822	0.730767	0.765248	2.1887	1.60472	1.53642	0.394541	0.00717059
ENSMUSG00000026383	Epb41l5	1.51649	1.28977	1.33724	0.90935	0	0	4.55655	0.0256361
ENSMUSG00000021712	Trim23	0.62665	0.747779	0.747963	1.73981	2.06203	1.57989	0.394369	0.00180701
ENSMUSG00000038121	Fam210a	0.635978	0.675906	0.737027	1.70378	2.37942	1.51128	0.366238	0.0111418
ENSMUSG00000068040	Tm9sf4	1.27082	1.23729	1.25453	0.61894	0.540183	0.63145	2.10136	2.62e-05
ENSMUSG00000040473	Cfap69	0.715737	0.854053	0.832822	1.66895	1.90958	1.23447	0.499193	0.016482
ENSMUSG00000048550	Thnsl1	0.461565	0.760805	0.753936	1.66613	2.56051	1.60289	0.339016	0.0167131
ENSMUSG00000043587	Pxylp1	1.19812	1.22206	1.46043	0.405743	0.548186	0.656928	2.40904	0.00241427
ENSMUSG00000019952	Poc1b	0.596795	0.708318	0.647565	2.00464	1.95125	1.71697	0.344214	0.000191092
ENSMUSG00000025971	Maip1	0.583764	0.633571	0.715939	1.59506	2.56303	1.70116	0.329952	0.0133036
ENSMUSG00000017715	Pgs1	0.588528	0.635313	0.757234	1.65729	2.36974	1.70021	0.345904	0.00613093
ENSMUSG00000034435	Tmem30b	1.66727	1.36492	1.09304	0.865849	0	0	4.76437	0.0309667
ENSMUSG00000027630	Tbl1xr1	0.624414	0.777667	0.716155	2.03331	1.7154	1.56264	0.398813	0.0018628
ENSMUSG00000032869	Psmf1	0.715091	0.769526	0.811598	1.53672	1.83875	1.59716	0.46177	0.000758065
ENSMUSG00000047518	Slfnl1	0.680207	0.867554	0.777133	1.37638	1.84124	1.70077	0.472694	0.00427166
ENSMUSG00000069971	4933402J07Rik	0.818498	0.773434	0.677162	1.66592	1.70362	1.57651	0.458769	9.19e-05
ENSMUSG00000061533	Cep128	0.614203	0.738952	0.729197	1.70409	1.74168	1.91857	0.388184	0.000144775
ENSMUSG00000026618	Iars2	0.592433	0.711391	0.773549	1.48817	2.42304	1.64691	0.373754	0.0168063
ENSMUSG00000015970	Chdh	0.570783	0.69643	0.838729	1.56389	2.23031	1.67834	0.38482	0.00695709
ENSMUSG00000047648	Fbxo30	1.21343	1.44635	1.19407	0.702295	0	0.793594	2.57629	0.0406158
ENSMUSG00000043284	Tmem11	0.702692	0.725871	0.824009	1.4521	1.9777	1.65872	0.442678	0.00386303
ENSMUSG00000010914	Pdhx	0.556779	0.733206	0.705838	1.83325	2.23252	1.61439	0.351367	0.00289763
ENSMUSG00000049922	Slc35c1	1.29336	1.19344	1.4598	0.779787	0	0.556942	2.95243	0.0236439
ENSMUSG00000032932	Hspa13	1.71085	1.08036	1.22537	0.30387	0.46298	0.381669	3.49718	0.00818961
ENSMUSG00000028015	Ctso	1.39463	1.18711	1.23657	0.438498	0.646787	0.580954	2.29157	0.00121755
ENSMUSG00000020780	Srp68	1.40769	1.27439	1.08135	0.581002	0.567839	0.583826	2.17204	0.00203938
ENSMUSG00000000168	Dlat	0.481061	0.655745	0.617647	2.08585	2.29967	1.77837	0.284634	0.00078591
ENSMUSG00000046841	Ckap4	1.30737	1.29423	1.18012	0.742404	0.48761	0.50123	2.1844	0.00175909
ENSMUSG00000025745	Hadha	0.603986	0.710687	0.820913	1.62765	2.28604	1.51323	0.393518	0.0116072
ENSMUSG00000066643	Wdr35	1.22511	1.38292	1.14598	0.568771	0.622055	0.637936	2.05276	0.000909893
ENSMUSG00000002343	Armc6	0.639239	0.804136	0.823629	1.4868	2.10283	1.5304	0.442772	0.01006
ENSMUSG00000084234	4933405O20Rik	0.568132	0.698826	0.776309	1.2803	2.50847	1.84752	0.36252	0.0292029
ENSMUSG00000036975	Tmem177	0.619146	0.741037	0.797658	1.57827	2.00235	1.71726	0.407303	0.00151126
ENSMUSG00000056899	Immp2l	0.590491	0.755584	0.756222	1.68474	2.23653	1.55328	0.384012	0.00654628
ENSMUSG00000022805	Cfap91	0.569736	0.660781	0.605367	1.94284	2.09177	1.88626	0.31007	3.41e-05
ENSMUSG00000032840	Spring1	1.4752	1.06998	1.39681	0.540288	0.437217	0.406962	2.8473	0.00283559
ENSMUSG00000031796	Cfap20	0.595166	0.767064	0.638579	1.54566	2.02144	2.00638	0.358987	0.00192986
ENSMUSG00000032763	Ilvbl	1.42528	1.1157	1.23344	0.68924	0.505549	0.518437	2.2031	0.00311967
ENSMUSG00000056270	Prr9	0.587628	0.620187	0.760462	1.78887	2.01615	1.85715	0.347619	0.000136384
ENSMUSG00000047441	Antxrl	0.53184	0.614605	0.698226	1.94736	2.25299	1.77132	0.308904	0.000758721
ENSMUSG00000028789	Azin2	0.582428	0.712464	0.805507	1.61266	2.20011	1.65765	0.383956	0.00489804
ENSMUSG00000011486	Slc25a41	0.61212	0.745222	0.75201	1.53601	2.25127	1.66092	0.387165	0.00780817
ENSMUSG00000042707	Dnali1	0.616713	0.797681	0.695436	2.22593	1.6085	1.47627	0.397279	0.010789
ENSMUSG00000101959	Ldhal6b	0.394611	0.51664	0.560055	1.8042	2.76792	2.23031	0.216291	0.00329218
ENSMUSG00000062732	Lypd4	0.636393	0.849829	0.818425	1.50906	2.31558	1.28881	0.450703	0.0426423
ENSMUSG00000037307	Banf2	0.422121	0.478399	0.577466	1.80645	2.7938	2.1905	0.217647	0.00368218
ENSMUSG00000040147	Maob	0.806985	0.635368	0.713389	2.30571	1.63578	1.24104	0.415963	0.0327073
ENSMUSG00000026820	Ptges2	0.700971	0.838712	0.845767	1.61196	1.80123	1.4026	0.495339	0.00287001
ENSMUSG00000047379	B4gat1	1.51819	0.98515	1.23295	0.664369	0.50419	0.580971	2.1356	0.0146295
ENSMUSG00000029500	Pgam5	0.588898	0.626225	0.653249	1.62109	2.48765	1.83965	0.314097	0.00645582
ENSMUSG00000035284	Vps13c	0.708392	0.885139	0.734995	1.79582	1.57233	1.48546	0.479751	0.00144057
ENSMUSG00000037737	Actrt3	0.568849	0.698291	0.635143	2.09794	2.0929	1.62568	0.327048	0.00125997
ENSMUSG00000032965	Ift57	1.2914	1.55922	1.18128	0.40336	0.397205	0.439199	3.25215	0.00118427
ENSMUSG00000030330	Ing4	0.620184	0.736607	0.665701	1.7029	1.92174	1.88823	0.366867	0.000106303
ENSMUSG00000061322	Dnai1	0.647067	0.960723	0.759767	1.73481	1.93212	1.23425	0.483059	0.0204831
ENSMUSG00000024654	Asrgl1	0.484693	0.661362	0.754634	1.68702	2.14299	2.01349	0.325265	0.00111547
ENSMUSG00000040367	Lrrd1	0.570432	0.679865	0.701519	2.29932	2.33879	1.17817	0.335578	0.0281315
ENSMUSG00000032489	Kif9	0.609743	0.723732	0.740565	1.92535	1.81758	1.67542	0.382781	0.000179658
ENSMUSG00000040852	Plekhh2	0.494178	0.60022	0.664721	1.68969	2.26476	2.1642	0.287501	0.00139492
ENSMUSG00000042787	Exog	0.616863	0.6111	0.750162	1.8775	2.44942	1.43332	0.34341	0.0133004
ENSMUSG00000054383	Pnma1	0.671988	0.799809	0.632064	1.56481	1.92389	1.84937	0.394124	0.000864409
ENSMUSG00000021256	Vash1	0.678797	0.695081	0.970816	1.5284	1.79128	1.58029	0.478512	0.0023705
ENSMUSG00000022350	Washc5	1.33619	1.09584	1.28064	0.582941	0.351701	0.872417	2.05454	0.0191323
ENSMUSG00000035778	Ggta1	1.5936	1.17708	1.06934	0.457023	0.543686	0.51866	2.52738	0.00879146
ENSMUSG00000025781	Atp5c1	0.507835	0.645363	0.66348	1.62066	2.5738	1.8973	0.298219	0.00770928
ENSMUSG00000020109	Dnajb12	1.64348	1.21746	0.969845	0.637045	0.326654	0.49868	2.61956	0.021754
ENSMUSG00000037419	Endod1	0.693305	0.798652	0.838359	1.38909	1.9867	1.57607	0.470594	0.00859411
ENSMUSG00000006127	Inpp5k	1.22319	1.42511	1.24279	0.670837	0.379345	0.483634	2.53687	0.00181763
ENSMUSG00000049008	BB014433	0.543135	0.617619	0.730808	1.68263	2.34407	1.86733	0.320929	0.00284875
ENSMUSG00000049694	BC048671	0.539317	0.703364	0.643725	1.96315	2.22859	1.69162	0.320634	0.00119885
ENSMUSG00000029477	Morn3	0.536965	0.66018	0.558366	1.85251	2.26929	1.99145	0.287165	0.000346738
ENSMUSG00000044084	Spem2	0.672622	0.787231	0.718979	1.70638	1.82164	1.66612	0.419478	6.19e-05
ENSMUSG00000044787	Spata32	0.446117	0.578623	0.526824	2.02636	2.43469	2.1012	0.236438	0.000219992
ENSMUSG00000029922	Mkrn1	0.514367	0.692116	0.606159	1.63133	2.48362	1.9519	0.298778	0.00503195
ENSMUSG00000043633	Fam221b	0.587233	0.701375	0.652399	2.24169	1.92832	1.5376	0.340073	0.00368696
ENSMUSG00000053624	Gykl1	0.589945	0.746237	0.741977	1.71625	2.22123	1.57699	0.376856	0.00480059
ENSMUSG00000020462	Cfap36	1.39797	1.55088	1.09055	0.477204	0.25414	0.417209	3.51695	0.00308442
ENSMUSG00000020014	Cfap54	0.607449	0.714103	0.711364	1.64964	2.06271	1.82585	0.367071	0.000722924
ENSMUSG00000050808	Muc15	0.788001	0.713796	0.730774	1.64087	1.89376	1.54289	0.439697	0.000892246
ENSMUSG00000034463	Scara3	0.503733	0.47569	0.748724	1.87686	1.92953	2.29358	0.283304	0.000751463
ENSMUSG00000030061	Uba3	1.22804	1.38464	1.16293	0.572392	0.647793	0.578055	2.09961	0.000713745
ENSMUSG00000047940	Stpg2	0.618453	0.767675	0.725956	1.80123	1.92733	1.63905	0.393487	0.000328764
ENSMUSG00000006241	Ccdc159	0.617509	0.790943	0.796434	1.47352	2.08144	1.67362	0.421699	0.00587267
ENSMUSG00000079418	Atg4a	1.29913	1.1026	1.32343	0.424421	0.415483	0.967549	2.061	0.0307872
ENSMUSG00000044176	Spink10	1.22608	1.22558	1.34909	0.342731	0.407804	0.93973	2.24862	0.0220502
ENSMUSG00000052337	Immt	0.576318	0.684974	0.737578	2.153	2.15968	1.36131	0.352287	0.0104174
ENSMUSG00000046404	Yod1	0.655704	0.767362	0.790883	1.37828	1.90351	1.86184	0.430426	0.00491556
ENSMUSG00000028668	Eloa	0.565447	0.652149	0.69567	1.87119	2.19809	1.74801	0.328893	0.000737841
ENSMUSG00000024603	Dctn4	0.55132	0.617934	0.766503	1.49329	2.40327	1.92243	0.332661	0.00873229
ENSMUSG00000042298	Ttc19	0.591779	0.65222	0.789555	1.61677	2.61788	1.46671	0.356679	0.0288305
ENSMUSG00000024645	Timm21	0.52848	0.635208	0.715992	1.59931	2.3844	1.94008	0.31731	0.00448249
ENSMUSG00000070999	Ccin	0.449073	0.567514	0.636252	1.61457	2.56465	2.21896	0.25833	0.00502437
ENSMUSG00000046192	Iqub	0.592461	0.689971	0.627051	1.69449	2.08375	1.98614	0.331256	0.000436105
ENSMUSG00000034063	4930590J08Rik	0.584503	0.766242	0.725615	1.89612	1.97385	1.59198	0.38015	0.000937433
ENSMUSG00000040866	Rsph6a	0.511779	0.591439	0.474559	2.24746	2.02322	2.11995	0.246889	2.61e-05
ENSMUSG00000051728	Fam243	0.629745	0.771708	0.920467	1.28412	1.8601	1.80899	0.468771	0.0122956
ENSMUSG00000022993	Tex49	0.396174	0.562762	0.468048	1.86447	2.65769	2.32348	0.208451	0.00153947
ENSMUSG00000013668	4933402N03Rik	0.650857	0.795427	0.839842	2.10929	1.60936	1.27224	0.45806	0.0225595
ENSMUSG00000048520	Fbxl13	0.618141	0.708515	0.735058	1.64876	2.00972	1.81242	0.37685	0.000498666
ENSMUSG00000023931	Efhb	0.53605	0.687615	0.630564	1.69014	2.27852	1.96665	0.312406	0.00149595
ENSMUSG00000024306	Ccdc178	0.653972	0.736324	0.65163	1.65169	2.05156	1.79489	0.371385	0.00066301
ENSMUSG00000053729	Spinkl	1.41055	1.15205	1.29858	0.524602	0.49381	0.535991	2.48403	0.000534325
ENSMUSG00000049902	4921517D22Rik	0.574179	0.661344	0.829761	1.79655	1.90491	1.76816	0.377592	0.000188904
ENSMUSG00000026734	4921504E06Rik	0.64197	0.782278	0.742013	1.9755	2.0252	1.30334	0.408417	0.011486
ENSMUSG00000030859	Fam24a	0.478149	1.00291	0.554293	1.57454	1.96638	1.98643	0.368232	0.00532582
ENSMUSG00000032607	Amt	1.55271	1.17189	1.21867	0.415486	0.443167	0.473441	2.96021	0.00198313
ENSMUSG00000022462	Slc38a2	0.509249	0.670704	0.590848	1.88042	2.92073	1.47915	0.281962	0.0253779
ENSMUSG00000006800	Sulf2	1.63631	1.36629	0.816632	0.509439	0.538923	0.471168	2.51343	0.0339191
ENSMUSG00000025737	Wdr24	0.711786	0.766003	0.874106	1.44697	1.79431	1.6205	0.483752	0.00166182
ENSMUSG00000051375	Pcdh1	0.31795	0.487934	0.41573	2.00919	2.96305	2.35547	0.166712	0.00198284
ENSMUSG00000042148	Cox10	0.543498	0.811856	0.818	1.49219	1.93194	1.84675	0.412332	0.00312502
ENSMUSG00000092519	Actl9	0.565444	0.615059	0.598193	2.21974	2.11805	1.71282	0.293969	0.000789732
ENSMUSG00000026615	Eprs	1.10122	1.32378	1.40742	0.542596	0.58217	0.617041	2.20025	0.00175743
ENSMUSG00000068167	Csnka2ip	0.535064	0.625094	0.730766	1.70986	2.36369	1.83155	0.320219	0.003034
ENSMUSG00000043445	Pgp	1.27311	1.52153	1.18563	0.448785	0.492273	0.426919	2.90961	0.00104989
ENSMUSG00000022781	Pak2	1.20175	1.11166	1.5052	0.5805	0.552087	0.606024	2.19636	0.00446392
ENSMUSG00000035929	H2-Q4	1.21051	0.97752	1.81117	0.457154	0.490337	0.470415	2.8205	0.025766
ENSMUSG00000027710	Acad9	0.642262	0.694578	0.811774	1.65778	2.12401	1.56588	0.401785	0.00405886
ENSMUSG00000024527	Afg3l2	0.672984	0.729727	0.801383	1.65062	2.20324	1.40501	0.419119	0.0130384
ENSMUSG00000023032	Slc4a8	1.07059	1.31265	2.03695	0	0	0.564226	7.83409	0.0205502
ENSMUSG00000019906	Lin7a	0.526909	0.719444	0.692221	1.87195	2.10881	1.77856	0.336597	0.000381112
ENSMUSG00000003528	Slc25a1	0.566691	0.641956	0.798951	1.62185	2.35781	1.70555	0.353126	0.0072032
ENSMUSG00000027286	Lrrc57	0.570076	0.735732	0.782943	1.53854	2.16137	1.77709	0.381368	0.00421949
ENSMUSG00000001467	Cyp51	1.74057	1.06409	0.993091	0.625825	0.374794	0.5047	2.52289	0.037331
ENSMUSG00000079445	B3gnt7	1.56526	0.955796	1.36873	0.38359	0.542347	0.538383	2.65638	0.0124242
ENSMUSG00000024253	Dync2li1	1.30318	1.41913	1.16987	0.46906	0.452985	0.582974	2.58613	0.000656105
ENSMUSG00000026634	Angel2	0.554762	0.66426	0.735418	1.62095	2.40519	1.76464	0.337509	0.00659215
ENSMUSG00000032601	Prkar2a	0.642278	0.847921	0.836604	1.56786	1.71207	1.63096	0.473806	0.000396187
ENSMUSG00000034807	Colgalt1	1.56834	0.99716	1.21992	0.652897	0.486491	0.499093	2.31032	0.0148694
ENSMUSG00000021577	Sdha	0.617477	0.827739	0.770114	1.64837	2.08941	1.48391	0.424255	0.00635187
ENSMUSG00000054021	Sirt5	0.636994	0.701951	0.884053	1.5269	2.06313	1.60749	0.427704	0.00557841
ENSMUSG00000038957	Edc3	1.33414	1.44639	0.932784	0.805895	0.495578	0.525143	2.03289	0.0271121
ENSMUSG00000025069	Gsto2	0.403288	0.502346	0.532657	1.81746	2.74686	2.28675	0.209937	0.0026482
ENSMUSG00000046836	Brox	1.57144	1.10571	1.08937	0.544273	0.520424	0.595112	2.26924	0.0116826
ENSMUSG00000037531	Mrpl47	1.61876	1.09651	1.0021	0.609351	0.482294	0.626105	2.16409	0.0277269
ENSMUSG00000059734	Ndufs8	0.593633	0.667383	0.715655	2.07541	2.2176	1.42352	0.345782	0.00724904
ENSMUSG00000026922	Agpat2	0.525319	0.606084	0.688809	1.77755	2.36376	1.89399	0.301594	0.00162203
ENSMUSG00000031518	Spata4	0.591227	0.712771	0.704131	1.9846	2.01167	1.60017	0.358822	0.000989461
ENSMUSG00000030230	Plcz1	0.68863	0.851401	0.837482	1.73894	1.70024	1.3749	0.493867	0.00303802
ENSMUSG00000040532	Abhd11	0.438396	0.505048	0.54857	1.87864	2.92577	1.99466	0.219444	0.00603321
ENSMUSG00000059463	Spag11b	1.12817	1.17264	2.1327	0.0326947	0.383841	0.223667	6.92517	0.0210935
ENSMUSG00000024150	Mcfd2	1.42313	1.38395	1.51158	0.229039	0.300121	0.149524	6.3633	3e-05
ENSMUSG00000032047	Acat1	0.574389	0.710386	0.729973	1.61719	2.78274	1.38025	0.348562	0.0451253
ENSMUSG00000029610	Aimp2	1.10636	1.30192	1.50694	0.497273	0.58345	0.518505	2.44819	0.00286751
ENSMUSG00000062203	Gspt1	1.17809	1.41422	1.19288	0.528738	0.613967	0.645009	2.11733	0.00136519
ENSMUSG00000002346	Slc25a42	0.66602	0.684913	0.642357	1.93091	1.90963	1.72021	0.358457	6.31e-05
ENSMUSG00000039033	Tasp1	0.59879	0.682604	0.691167	1.71107	2.13071	1.82832	0.347888	0.000659047
ENSMUSG00000059534	Uqcr10	0.460419	0.575871	0.640521	1.69348	2.51697	2.13396	0.264298	0.0030876
ENSMUSG00000021235	Coq6	0.774192	0.826966	0.790578	1.26244	2.20609	1.3944	0.49183	0.049403
ENSMUSG00000004394	Tmed4	1.28243	1.45542	1.4776	0.316511	0.25931	0.324139	4.68403	7.02e-05
ENSMUSG00000050860	Phospho1	0.563525	0.75026	0.855671	1.55328	2.41654	1.44385	0.400737	0.0276006
ENSMUSG00000047390	Defb9	1.32885	1.27336	1.16029	0.529586	0.634987	0.618023	2.11068	0.000373162
ENSMUSG00000045337	Defb11	1.46922	1.43471	1.24594	0.183482	0.458692	0.337571	4.23567	0.0005611
ENSMUSG00000055652	Klhl25	0.593814	0.763199	0.824435	1.42193	2.40491	1.54003	0.406466	0.0287044
ENSMUSG00000071645	Tut1	0.584799	0.699031	0.745475	1.66357	2.42854	1.5655	0.358686	0.0119971
ENSMUSG00000034263	Ints14	1.52182	1.29621	1.07031	0.990854	0.175316	0.225328	2.79436	0.0474583
ENSMUSG00000049760	Micos13	0.458554	0.591386	0.638026	2.19616	2.5324	1.6358	0.265222	0.0042894
ENSMUSG00000042662	Dusp15	0.616995	0.651818	0.834174	1.60083	1.95955	1.82985	0.390148	0.000923054
ENSMUSG00000020528	Prpsap2	1.23222	1.217	1.36367	0.591874	0.542674	0.588335	2.21308	0.0001442
ENSMUSG00000021213	Akr1c13	1.40762	1.23247	1.37923	0.358749	0.48246	0.424468	3.17562	0.000145825
ENSMUSG00000034371	Tkfc	1.12088	1.38902	1.27639	0.524457	0.689756	0.619022	2.06536	0.00204514
ENSMUSG00000032615	Nt5m	0.527425	0.759981	0.667281	1.54398	2.73346	1.60014	0.332566	0.0292534
ENSMUSG00000025575	Cant1	1.24601	1.1223	1.36251	0.588352	0.5265	0.745698	2.00522	0.00281376
ENSMUSG00000037216	Lipt1	0.67599	0.745468	0.867163	1.53712	1.92977	1.56274	0.455028	0.00274205
ENSMUSG00000036892	Prodh2	0.420885	0.626886	0.585417	1.70172	2.63341	2.12723	0.252723	0.00433734
ENSMUSG00000037278	Tmem97	1.53579	1.61793	0.953522	0.312526	0.313458	0.347843	4.21763	0.00756125
ENSMUSG00000021013	Ttc8	1.14733	1.35374	1.33078	0.579588	0.594016	0.552538	2.21989	0.000454097
ENSMUSG00000035202	Lars2	0.681067	0.776948	0.884236	1.39074	2.00894	1.54568	0.473626	0.0112011
ENSMUSG00000036352	Ubac1	1.14805	1.30822	1.31879	0.681919	0.544446	0.593455	2.07441	0.000674816
ENSMUSG00000032059	Alg9	1.49317	1.20503	0.996266	0.659449	0.550523	0.610829	2.02903	0.0133111
ENSMUSG00000116138	C030006K11Rik	0.759968	0.713801	0.881866	1.93489	1.53657	1.33192	0.490412	0.0113817
ENSMUSG00000031903	Pla2g15	1.69251	0.948502	1.08436	0.611944	0.511999	0.572628	2.19583	0.0426945
ENSMUSG00000020311	Erlec1	1.42925	1.27431	1.21809	0.560986	0.397261	0.449564	2.78564	0.000457878
ENSMUSG00000003354	Ccdc65	0.659419	0.745318	0.601295	2.16405	1.81028	1.55042	0.363099	0.00302498
ENSMUSG00000027770	Dhx36	0.736051	0.771673	0.810189	1.41427	1.69889	1.76647	0.475018	0.00148505
ENSMUSG00000012848	Rps5	1.13382	1.30998	1.43013	0.581496	0.447511	0.595813	2.38422	0.00157814
ENSMUSG00000056486	Chn1	0.671514	0.696558	0.767577	1.83779	1.96939	1.51969	0.40092	0.00146463
ENSMUSG00000027406	Idh3b	0.536906	0.675255	0.7457	1.32135	2.66299	1.85737	0.335151	0.030498
ENSMUSG00000069919	Hba-a1	0.759273	1.48148	2.11975	0.176909	0.294752	0.40159	4.99341	0.0433124
ENSMUSG00000041028	Ghitm	0.475352	0.540865	0.71041	1.76707	2.61225	1.90977	0.274543	0.0049168
ENSMUSG00000025968	Ndufs1	0.575499	0.660157	0.775866	2.58135	1.57837	1.365	0.364095	0.036709
ENSMUSG00000026223	Itm2c	1.48961	1.41573	0.815975	0.61714	0.419921	0.679354	2.16807	0.0423182
ENSMUSG00000042293	Gm5617	0.543639	0.706285	0.629744	1.49132	2.34785	2.0533	0.318995	0.00636965
ENSMUSG00000030086	Chchd6	0.576994	0.689418	0.746481	1.93381	2.00865	1.64992	0.359935	0.00057585
ENSMUSG00000031641	Cbr4	0.618951	0.680734	0.767197	1.45336	2.35699	1.73669	0.37261	0.0127244
ENSMUSG00000028843	Sh3bgrl3	1.34838	1.09388	1.74104	0.310823	0.372609	0.310719	4.20791	0.00494738
ENSMUSG00000026155	Smap1	0.566368	0.722049	0.717025	1.80119	2.03433	1.7684	0.357864	0.000256536
ENSMUSG00000034245	Hdac11	0.588407	0.701899	0.858991	1.62442	1.9441	1.74787	0.404278	0.000972776
ENSMUSG00000013593	Ndufs2	0.546458	0.627035	0.659114	1.58022	1.92731	2.36116	0.312269	0.00415186
ENSMUSG00000066071	Cyp4a12a	1.51158	1.18243	1.0998	0.513346	0.530315	0.588056	2.32505	0.00486565
ENSMUSG00000058979	Hdhd5	0.50382	0.594716	0.854252	1.51393	2.47093	1.84797	0.334792	0.0124546
ENSMUSG00000024039	Cbs	1.65069	1.16004	0.946685	0.583171	0.490475	0.55697	2.30429	0.0279894
ENSMUSG00000029265	Dr1	1.41572	1.71814	0.74526	0.574987	0.428176	0.446513	2.67585	0.0497472
ENSMUSG00000025198	Erlin1	1.1421	1.27634	1.44188	0.489751	0.597003	0.595911	2.29417	0.00149649
ENSMUSG00000024395	Lims2	0.524225	0.600176	0.710294	2.69419	1.76653	1.45031	0.310385	0.0227017
ENSMUSG00000033826	Dnah8	0.683125	0.834229	0.788638	1.49726	2.30988	1.2835	0.452988	0.0424351
ENSMUSG00000045763	Basp1	1.20608	0.890945	1.80398	0.568778	0.569554	0.485818	2.40188	0.0478576
ENSMUSG00000028307	Aldob	0.484229	1.17229	0.476754	1.73342	1.74519	1.81354	0.403102	0.0105018
ENSMUSG00000029154	Cwh43	1.76557	1.22402	0.898822	0.522852	0.387014	0.411672	2.94234	0.0288523
ENSMUSG00000000384	Tbrg4	1.57746	1.27083	1.26655	0	0.644742	0.403742	3.92456	0.00885878
ENSMUSG00000030062	Rpn1	1.47443	1.31645	1.07863	0.552975	0.434438	0.494803	2.61062	0.00268385
ENSMUSG00000022136	Dnajc3	1.33421	1.33157	1.1591	0.573795	0.560854	0.517015	2.31578	0.000277513
ENSMUSG00000053291	Rab4b	1.39048	1.18545	1.15718	0.518781	0.687185	0.622878	2.04124	0.00199056
ENSMUSG00000031967	Afg3l1	0.578788	0.641525	0.750224	1.31294	1.69621	2.5288	0.355824	0.0304548
ENSMUSG00000034248	Slc25a37	0.671449	0.734076	0.947491	1.53	1.9411	1.45552	0.477613	0.00764456
ENSMUSG00000025482	Odf3	0.419296	0.59379	0.474531	1.98319	2.59091	2.1461	0.221365	0.000762741
ENSMUSG00000015443	Gzmn	0.513026	0.551499	0.653374	1.77598	2.26047	2.15367	0.277523	0.000618587
ENSMUSG00000023170	Gps2	0.555519	1.00379	0.441977	1.6534	2.15506	1.80139	0.356745	0.00609866
ENSMUSG00000026356	Dars	1.10686	1.38282	1.35453	0.525104	0.643788	0.56044	2.22294	0.00172211
ENSMUSG00000028845	Tekt2	0.548021	0.662127	0.665107	1.65871	2.26726	1.96605	0.31827	0.00173894
ENSMUSG00000073481	Mtarc2	1.46039	1.30861	1.01687	0.786134	0.424501	0.433135	2.30317	0.0155136
ENSMUSG00000015748	Prpf3	1.38341	1.36957	0.956824	0.797769	0.482563	0.53507	2.04352	0.0207942
ENSMUSG00000030216	Wbp11	0.657741	0.7413	0.438297	1.84725	1.27642	2.51706	0.325727	0.0265609
ENSMUSG00000018196	Glrx2	0.561585	0.621355	0.70648	1.6126	2.26119	1.98783	0.322338	0.00234749
ENSMUSG00000037353	Letmd1	0.527371	0.587861	0.701686	1.78088	2.27865	1.95901	0.301887	0.000817176
ENSMUSG00000078937	Cpt1b	0.518693	0.627852	0.704021	1.78414	2.34953	1.84749	0.309399	0.0018038
ENSMUSG00000020642	Rnf144a	0.508949	0.735638	0.873102	1.48931	2.06395	1.87028	0.390462	0.00523788
ENSMUSG00000032006	Pdgfd	1.6036	1.11387	1.42827	0.259632	0.44175	0.261934	4.30362	0.00241081
ENSMUSG00000047654	Tssk6	0.598837	0.702869	0.78506	1.61104	2.10467	1.74525	0.382124	0.00200502
ENSMUSG00000054385	Ceacam2	0.616919	0.718863	0.729061	1.57169	2.55091	1.48683	0.368102	0.0262536
ENSMUSG00000003585	Sec14l2	1.30781	0.991396	1.57574	0.538037	0.479069	0.570682	2.44046	0.0111725
ENSMUSG00000030942	Thumpd1	0.53357	0.760066	0.537145	1.57905	2.52654	1.92381	0.303642	0.00816437
ENSMUSG00000074064	Mlycd	0.670673	0.682104	0.836883	1.36698	2.11272	1.7644	0.417548	0.0101358
ENSMUSG00000042569	Dhrs7b	0.671548	0.768451	0.853978	1.42479	1.83139	1.72883	0.460175	0.00251716
ENSMUSG00000032456	Nmnat3	0.70178	0.854359	0.847619	1.37591	2.00036	1.44519	0.498554	0.0167539
ENSMUSG00000020629	Adi1	1.45443	1.07822	1.31053	0.458165	0.541365	0.582768	2.42886	0.00285459
ENSMUSG00000027170	Eif3m	0.627394	0.613276	0.739493	1.636	2.12836	1.88197	0.350699	0.00116252
ENSMUSG00000059447	Hadhb	0.629144	0.728034	0.82745	1.56943	2.18658	1.54409	0.412186	0.00884219
ENSMUSG00000015363	Trabd	0.676532	0.749787	0.735842	1.80557	1.77537	1.63768	0.414317	5.5e-05
ENSMUSG00000029163	Emilin1	0.558199	0.534068	0.628372	2.97337	1.45922	1.59798	0.285319	0.0412349
ENSMUSG00000024640	Psat1	1.41991	0.98937	1.39587	0.525315	0.570687	0.586962	2.26098	0.00738091
ENSMUSG00000024556	Me2	0.613059	0.730194	0.837756	1.43062	2.23405	1.6515	0.410259	0.0135923
ENSMUSG00000058569	Tmed9	1.29777	1.30317	1.34372	0.56207	0.351397	0.495474	2.79972	0.000188057
ENSMUSG00000022477	Aco2	0.604778	0.709092	0.766051	1.50115	2.63881	1.46949	0.370788	0.0385448
ENSMUSG00000029128	Rab28	0.652195	0.792156	0.776716	1.5453	1.94255	1.66525	0.431016	0.00147541
ENSMUSG00000021868	Ppif	1.27531	1.15947	1.38527	0.454944	0.61062	0.642066	2.23705	0.00127538
ENSMUSG00000002332	Dhrs1	0.60946	0.716325	0.717619	2.14609	1.8844	1.47445	0.371194	0.00437633
ENSMUSG00000030800	Prss8	1.48094	1.03209	1.69853	0.283503	0.267931	0.314452	4.86387	0.00477181
ENSMUSG00000022210	Dhrs4	0.466843	0.538202	0.660877	1.79412	2.69622	1.93024	0.259466	0.00521382
ENSMUSG00000026260	Ndufa10	0.55287	0.675516	0.73475	1.57471	2.62512	1.63354	0.336536	0.0201207
ENSMUSG00000032314	Etfa	1.35758	1.37446	1.36567	0.332401	0.42741	0.363081	3.64925	4.02e-06
ENSMUSG00000029388	Eif2b1	0.706404	0.830695	0.859024	1.55823	1.8637	1.38787	0.498175	0.00540602
ENSMUSG00000078440	Dohh	0.637046	0.882116	0.897366	1.60032	2.04527	1.207	0.497987	0.0339596
ENSMUSG00000029198	Grpel1	0.65004	0.73347	0.848077	1.62824	2.19573	1.39413	0.427663	0.0152664
ENSMUSG00000000811	Txnrd3	0.619175	0.80504	0.795857	1.39706	1.91046	1.84059	0.43124	0.00473445
ENSMUSG00000035984	Nme5	0.516285	0.586273	0.518547	2.17454	2.28467	1.92411	0.25396	0.000129869
ENSMUSG00000050304	Slc25a2	0.352035	0.392106	0.531251	2.06254	2.993	2.18877	0.176054	0.00256455
ENSMUSG00000021388	Aspn	0.419166	0.344034	0.392534	3.21048	2.33436	1.77642	0.15786	0.00794411
ENSMUSG00000000441	Raf1	0.540888	0.876669	0.844176	1.64682	1.80676	1.6388	0.444141	0.00141837
ENSMUSG00000063802	Hspbp1	0.684697	0.792207	0.859115	1.39953	1.8384	1.66829	0.476134	0.00337795
ENSMUSG00000026683	Nuf2	0.591637	0.656393	0.750629	1.49361	2.58011	1.66709	0.348149	0.0214428
ENSMUSG00000049401	Ogfr	1.18719	1.42405	1.2365	0.678261	0.471619	0.49849	2.33427	0.00164406
ENSMUSG00000019578	Ubxn6	0.655909	0.833335	0.853263	1.51671	1.95293	1.47351	0.473889	0.00634461
ENSMUSG00000025132	Arhgdia	1.32503	1.04571	1.471	0.511227	0.624642	0.533554	2.30124	0.00501925
ENSMUSG00000023089	Ndufa5	0.579129	0.714269	0.737689	1.86245	2.13198	1.59292	0.363516	0.00191102
ENSMUSG00000024768	Lipf	0.687752	0.808365	0.685124	1.43956	1.71787	1.97665	0.424855	0.00356824
ENSMUSG00000014313	Cox6c	0.500404	0.691558	0.645808	2.19788	1.82356	1.86607	0.312147	0.000509431
ENSMUSG00000038717	Atp5l	0.704904	0.743109	0.881379	1.46656	2.09214	1.43009	0.466924	0.0160893
ENSMUSG00000030200	Bcl2l14	0.530606	0.643705	0.706709	1.66778	2.36739	1.88469	0.317747	0.00321028
ENSMUSG00000024026	Glo1	1.23271	1.07826	1.53537	0.488249	0.624794	0.582726	2.2682	0.00691717
ENSMUSG00000036921	Tex46	0.559736	0.653632	0.608909	1.68631	2.22203	2.05848	0.305402	0.00100871
ENSMUSG00000026688	Mgst3	0.396766	0.583923	0.395432	2.80858	1.14863	2.62063	0.209206	0.0304822
ENSMUSG00000017286	Glod4	1.35642	1.0924	1.37868	0.579003	0.54979	0.530726	2.30639	0.00147894
ENSMUSG00000079677	Fdx2	1.2377	1.43901	1.37402	0.264451	0.524467	0.47944	3.19367	0.000745185
ENSMUSG00000024973	Plaat5	0.603223	0.747736	0.723038	1.40742	2.06097	1.98132	0.38057	0.00591798
ENSMUSG00000022663	Atg3	1.23237	1.46938	1.19888	0.487898	0.506027	0.537592	2.54691	0.000793943
ENSMUSG00000020163	Uqcr11	0.155788	0.0693981	0.197566	2.84223	4.62318	1.84012	0.0454302	0.0220735
ENSMUSG00000039682	Lap3	0.566706	0.677771	0.832351	1.53561	2.54245	1.53164	0.370221	0.0269392
ENSMUSG00000060491	4930522H14Rik	0.465162	0.566591	0.625377	1.70697	2.5032	2.16354	0.259994	0.00261153
ENSMUSG00000028398	Dmac1	0.523929	0.683986	0.791266	1.56035	2.57371	1.63457	0.346561	0.0199823
ENSMUSG00000041673	Lrrc18	0.588274	0.771499	0.76997	1.715	2.06161	1.60464	0.395771	0.00197075
ENSMUSG00000053119	Chmp3	1.54655	1.00614	1.30007	0.588617	0.42938	0.494752	2.54686	0.00872188
ENSMUSG00000042814	Mcts2	0.602047	0.79335	0.784013	1.50714	2.0145	1.74007	0.414201	0.0029745
ENSMUSG00000020328	Nudcd2	0.644441	0.736935	0.819769	1.49359	1.97967	1.72901	0.423112	0.00257501
ENSMUSG00000030647	Ndufc2	0.618644	0.717955	0.746823	1.8434	2.19385	1.46045	0.378962	0.00614608
ENSMUSG00000061633	Ndufb11b	0.521782	0.569669	0.703572	1.88212	2.5308	1.72369	0.29251	0.00461064
ENSMUSG00000044894	Uqcrq	0.505037	0.701681	0.666226	1.80075	2.35099	1.79146	0.315141	0.0022264
ENSMUSG00000062651	H2al2a	0.505628	0.828195	0.671068	1.56652	2.13165	1.93196	0.3561	0.00312458
ENSMUSG00000078656	Vps25	0.7032	0.738544	0.791546	1.4817	1.93831	1.69073	0.436979	0.00204112
ENSMUSG00000035674	Ndufa3	0.592853	0.725393	0.691887	1.80523	2.16976	1.64724	0.357533	0.00165981
ENSMUSG00000009863	Sdhb	0.535997	0.695406	0.693618	1.82595	2.43386	1.60772	0.32808	0.00651898
ENSMUSG00000032108	Pate6	1.27849	1.58287	1.50556	0.159645	0.227243	0.22609	7.12411	0.000184369
ENSMUSG00000033053	1700028P14Rik	0.675899	0.714044	0.720935	1.53745	2.07354	1.7618	0.392883	0.00223162
ENSMUSG00000022820	Ndufb4	0.586706	0.64252	0.722101	1.54951	2.25758	1.93181	0.340018	0.00374463
ENSMUSG00000024317	Rnf138	0.600685	0.640368	0.760451	1.61716	2.08925	1.90025	0.356986	0.00116768
ENSMUSG00000005881	Ergic3	1.14425	1.35147	1.35616	0.649124	0.485987	0.533708	2.30815	0.0010226
ENSMUSG00000020309	Chac2	0.69712	0.836018	0.739824	1.11941	1.90355	1.97838	0.454471	0.0306644
ENSMUSG00000027673	Ndufb5	0.568342	0.653778	0.668268	1.99147	2.25344	1.63339	0.321588	0.00188378
ENSMUSG00000022354	Ndufb9	0.49472	0.902143	0.677602	1.83967	2.32179	1.42007	0.371666	0.014991
ENSMUSG00000005981	Trap1	0.6705	0.779209	0.865986	1.45266	2.0743	1.4899	0.461582	0.0125826
ENSMUSG00000033475	Tomm6	0.887184	0.687304	0.639617	1.33156	1.98391	1.75729	0.436471	0.00979089
ENSMUSG00000000563	Atp5pb	0.539408	0.682458	0.724697	1.47441	2.6531	1.7395	0.33178	0.0224345
ENSMUSG00000026753	Ppp6c	0.59096	0.679333	0.800949	1.47012	2.0574	1.94239	0.378661	0.00395075
ENSMUSG00000028567	Txndc12	1.26989	1.41008	1.17961	0.606455	0.447919	0.528924	2.43768	0.000729666
ENSMUSG00000042670	Immp1l	0.639422	0.745558	0.740656	1.62921	2.02764	1.69696	0.397033	0.00109103
ENSMUSG00000014301	Pam16	0.645608	0.806908	0.731577	1.43557	2.10076	1.71655	0.41579	0.00671048
ENSMUSG00000020477	Mrps24	1.44376	1.41127	1.2087	0.356981	0.533284	0.28089	3.46985	0.00077701
ENSMUSG00000047260	Emc6	1.74439	0.960707	1.19642	0.521438	0.260374	0.518224	3.00108	0.0248857
ENSMUSG00000031924	Cyb5b	0.713796	0.803268	0.860015	1.5206	1.83539	1.47516	0.492032	0.00249671
ENSMUSG00000022450	Ndufa6	0.434309	0.523285	0.596708	2.4328	2.70297	1.53526	0.232993	0.00870918
ENSMUSG00000026032	Ndufb3	0.652684	0.701558	0.808244	2.03962	1.96569	1.29684	0.407851	0.0121702
ENSMUSG00000027804	Ppid	1.20312	1.55595	1.10551	0.501503	0.568441	0.544203	2.3942	0.0055877
ENSMUSG00000020434	4921536K21Rik	0.361399	0.525675	0.46862	1.98028	2.8017	2.25048	0.192777	0.00154736
ENSMUSG00000020948	Klhl28	0.651291	0.717562	0.71459	1.57442	1.97774	1.85307	0.385449	0.000795767
ENSMUSG00000055357	4933400A11Rik	0.669614	0.840188	0.777619	1.42418	1.90634	1.67976	0.456545	0.00357545
ENSMUSG00000025794	Rpl14	1.0912	1.29129	1.45345	0.520212	0.693665	0.558805	2.16392	0.00421342
ENSMUSG00000033938	Ndufb7	0.649278	0.799174	0.804311	1.27404	2.24078	1.64875	0.43628	0.0274561
ENSMUSG00000014606	Slc25a11	0.64813	0.689796	0.968631	1.40258	1.95114	1.65952	0.460093	0.00860604
ENSMUSG00000038462	Uqcrfs1	0.463973	0.586417	0.68394	1.77045	2.63042	1.88065	0.276101	0.00546714
ENSMUSG00000057497	Fam136a	1.6669	1.09481	1.03685	0.591178	0.483361	0.484993	2.43571	0.0216749
ENSMUSG00000054894	Dmac2l	0.61198	0.725549	0.8475	1.36269	2.37955	1.60357	0.408737	0.0284934
ENSMUSG00000052075	1700029F12Rik	0.656366	0.808767	0.920614	1.52151	1.74434	1.54921	0.495475	0.00145829
ENSMUSG00000004748	Mtfp1	0.587113	0.659217	0.714746	1.67733	2.13309	1.88468	0.344345	0.000809828
ENSMUSG00000053768	Chchd3	0.577842	0.621329	0.627634	2.49524	1.78711	1.60894	0.310086	0.00750562
ENSMUSG00000029152	Ociad1	0.625899	0.778797	0.716056	2.30499	1.97434	1.11777	0.392943	0.0375405
ENSMUSG00000057072	Spata45	0.504739	0.608673	0.578473	1.85235	2.51143	1.94275	0.268275	0.00180188
ENSMUSG00000035142	Nubpl	0.68979	0.672039	0.782738	1.5571	2.1778	1.60965	0.401262	0.00613148
ENSMUSG00000036743	Psma8	0.670627	0.761241	0.733918	1.64475	1.90662	1.68747	0.413409	0.000277369
ENSMUSG00000027649	Ctnnbl1	1.41144	1.47432	0.978495	0.52765	0.494742	0.494109	2.54814	0.00744509
ENSMUSG00000033554	Dph5	0.689571	0.716801	0.739613	1.53743	2.02657	1.73046	0.405326	0.00183395
ENSMUSG00000028194	Ddah1	1.27138	1.08513	1.50444	0.654153	0.43278	0.525657	2.39425	0.00546525
ENSMUSG00000035351	Nup37	0.69015	0.788523	0.891923	1.48851	1.71195	1.61672	0.492114	0.000724251
ENSMUSG00000027424	Mgme1	1.22451	1.47793	1.40179	0.302502	0.351455	0.480461	3.61791	0.000421874
ENSMUSG00000028973	Abcb8	0.59679	0.667826	0.79338	1.71528	2.09363	1.70932	0.372945	0.0011679
ENSMUSG00000013701	Timm23	0.597881	0.650031	0.766499	1.67682	2.25688	1.70196	0.357441	0.00351161
ENSMUSG00000000171	Sdhd	0.48117	0.615364	0.644121	1.7848	2.40415	2.01007	0.280795	0.00138064
ENSMUSG00000059291	Rpl11	1.03738	1.26953	1.52981	0.559125	0.504882	0.682796	2.19642	0.0100811
ENSMUSG00000039047	Pigk	1.37007	1.36989	1.10541	0.497645	0.600479	0.505505	2.39792	0.00136605
ENSMUSG00000029038	Ssu72	1.30937	1.38422	1.18409	0.63194	0.549211	0.387355	2.47221	0.00114222
ENSMUSG00000023272	Creld2	1.02326	1.43457	1.49528	0.39439	0.468849	0.654647	2.60435	0.00831694
ENSMUSG00000031007	Atp6ap2	1.8876	1.1491	1.149	0.213332	0.236174	0.262701	5.87709	0.00934127
ENSMUSG00000025651	Uqcrc1	0.609669	0.590087	0.778044	2.43517	1.049	1.93345	0.365068	0.0488362
ENSMUSG00000058076	Sdhc	0.401942	0.572241	0.585035	1.98304	3.24184	1.56406	0.22967	0.0264314
ENSMUSG00000029551	Psmg3	0.712793	0.740356	0.72271	1.83291	1.67367	1.64834	0.422094	6.98e-05
ENSMUSG00000020814	Mxra7	0.31108	0.647937	0.824972	2.81283	1.84486	1.4541	0.291894	0.0286596
ENSMUSG00000030177	Ccdc77	0.670251	0.851818	0.827888	1.55863	1.53837	1.71386	0.488469	0.000497116
ENSMUSG00000026172	Bcs1l	0.558144	0.591137	0.689037	1.74345	2.36781	1.87986	0.30684	0.00202246
ENSMUSG00000035561	Aldh1b1	0.674996	0.489986	0.803329	1.14365	2.01528	2.434	0.351929	0.0365149
ENSMUSG00000005683	Cs	0.626689	0.743607	0.821625	1.57435	2.09711	1.59137	0.416491	0.00477865
ENSMUSG00000028221	Pip4p2	1.5428	1.43456	1.46147	0.345231	0	0	12.8576	0.000336551
ENSMUSG00000026568	Mpc2	0.416436	0.528516	0.572483	1.90432	2.72686	2.07861	0.226153	0.00244286
ENSMUSG00000021748	Pdhb	0.530697	0.741546	0.74123	1.8902	2.28603	1.50311	0.354526	0.00668424
ENSMUSG00000025257	Ribc1	0.55265	0.668514	0.583676	1.75479	2.28116	1.98297	0.299862	0.000848093
ENSMUSG00000022828	Gtf2e1	1.3997	1.59387	1.06851	0.633466	0.198007	0.269134	3.69076	0.00844024
ENSMUSG00000059208	Hnrnpm	1.36302	1.42453	0.983255	0.592383	0.527387	0.593615	2.20079	0.00799341
ENSMUSG00000028741	Mrto4	1.35976	1.51101	0.906659	0.73732	0.499297	0.460571	2.2257	0.026112
ENSMUSG00000009535	Rnmt	1.28908	1.34823	1.7439	0	0	0.534197	8.20147	0.00493295
ENSMUSG00000022551	Cyc1	0.570403	0.784304	0.735476	1.94322	2.00249	1.50825	0.383242	0.00266128
ENSMUSG00000020483	Dynll2	0.489093	0.698556	0.643017	1.79004	2.10271	2.05943	0.307562	0.000292521
ENSMUSG00000014551	Mrps25	1.63541	1.11276	1.04001	0.872013	0.266596	0.409665	2.44671	0.0463062
ENSMUSG00000037971	1110032A03Rik	0.503659	0.562277	0.588686	1.78709	2.46897	2.10223	0.260231	0.00139294
ENSMUSG00000024644	Cndp2	1.54671	0.991651	1.25845	0.483847	0.623	0.547985	2.29438	0.0124382
ENSMUSG00000021248	Tmed10	1.34528	1.37768	1.29052	0.474574	0.367	0.421669	3.17713	2.18e-05
ENSMUSG00000031467	Agpat5	0.724491	0.757939	0.897029	1.82848	1.7379	1.2555	0.493472	0.0117955
ENSMUSG00000024136	Dnase1l2	1.24109	0.93702	1.65571	0.397466	0.708298	0.638706	2.1977	0.0381494
ENSMUSG00000024870	Rab1b	1.25316	1.24087	1.34719	0.524042	0.57144	0.571487	2.30431	4.06e-05
ENSMUSG00000062006	Rpl34	1.11652	1.24428	1.56318	0.494638	0.59836	0.496957	2.46798	0.00476398
ENSMUSG00000026644	Acbd7	1.62014	1.35126	1.14871	0.343568	0.265795	0.323288	4.41763	0.00155289
ENSMUSG00000029575	Mmab	0.71475	0.629149	0.890022	1.58484	1.40116	1.98855	0.44907	0.00855193
ENSMUSG00000020993	Trappc6b	0.647421	0.673559	0.772496	1.52326	2.12456	1.78362	0.385437	0.00335474
ENSMUSG00000000411	Tssk3	0.567262	0.662199	0.75012	1.64864	2.28329	1.77954	0.346597	0.00343521
ENSMUSG00000026963	Tmem210	0.547397	0.734577	0.753209	1.67543	2.10294	1.79221	0.365344	0.00119844
ENSMUSG00000028801	Stpg1	0.491276	0.60897	0.519449	2.00989	2.42833	1.98392	0.252205	0.000417829
ENSMUSG00000004789	Dlst	0.507261	0.575721	0.593587	1.89661	2.45611	1.96976	0.265176	0.000951553
ENSMUSG00000049387	Cox7b2	0.400077	0.51093	0.536402	2.12109	3.26315	1.61611	0.206762	0.0193439
ENSMUSG00000032451	Trim42	0.462885	0.598573	0.765081	1.48315	3.02058	1.70909	0.293995	0.039897
ENSMUSG00000018844	Fndc8	0.449377	0.532276	0.592351	2.07116	2.44891	2.01472	0.240865	0.000314812
ENSMUSG00000074771	Ankef1	0.680675	0.780211	0.790147	1.80479	2.0007	1.32052	0.43914	0.00950853
ENSMUSG00000035376	Hacd2	1.31817	1.15013	1.28122	0.712639	0.437352	0.629761	2.10676	0.00240647
ENSMUSG00000016495	Plgrkt	0.617342	0.713631	0.731288	1.4371	1.64038	2.27525	0.385272	0.0126146
ENSMUSG00000075510	Fam187a	0.467302	0.532551	0.777928	1.74239	2.7048	1.78364	0.28532	0.0106228
ENSMUSG00000052955	Cpvl	0.634666	0.761828	0.786606	1.62297	2.0576	1.58441	0.414645	0.00294461
ENSMUSG00000023084	Lrrc71	0.681161	0.760018	0.780319	1.89073	2.02608	1.27398	0.427969	0.0132627
ENSMUSG00000021791	Dydc2	0.5515	0.703966	0.870302	2.01448	1.74009	1.58786	0.397903	0.00229716
ENSMUSG00000031647	Mfap3l	1.67757	0.907664	1.55991	0.251366	0.349581	0.327058	4.46673	0.0112945
ENSMUSG00000052549	Arl13a	0.706479	0.775545	0.891186	1.38391	1.76883	1.66284	0.49282	0.00302588
ENSMUSG00000024430	Cabyr	0.411917	0.573422	0.567337	2.03547	2.45051	2.09438	0.235956	0.000279133
ENSMUSG00000035394	Cfap53	0.538731	0.657551	0.640307	1.6806	2.34168	1.96155	0.306925	0.00209459
ENSMUSG00000071749	4933412E24Rik	1.2709	1.38008	1.14776	0.595588	0.541391	0.576763	2.21663	0.000545278
ENSMUSG00000025038	Efhc2	0.506684	0.615492	0.615572	1.74074	2.3883	2.05663	0.280932	0.00146805
ENSMUSG00000118396	AC152452	0.504647	0.244865	0.540529	2.32198	3.14143	1.76602	0.178443	0.00848231
ENSMUSG00000078442	Ccdc105	0.483248	0.632782	0.520766	1.85292	2.44804	2.0877	0.256203	0.000896681
ENSMUSG00000022431	Ribc2	0.563126	0.665148	0.666863	1.70408	2.26331	1.88648	0.323741	0.0014255
ENSMUSG00000022455	Wbp2nl	0.589537	0.638137	0.76469	1.91256	2.31116	1.48547	0.348975	0.00709809
ENSMUSG00000012126	Ubxn11	0.63337	0.752978	0.733347	2.35625	1.68014	1.28416	0.398398	0.0276498
ENSMUSG00000020562	Efcab10	0.698192	0.840703	0.703315	1.59765	1.57838	1.8199	0.448806	0.000531191
ENSMUSG00000049160	Tex50	0.556154	0.725846	0.789367	1.73085	1.8442	1.86393	0.380837	0.000157349
ENSMUSG00000025527	Satl1	0.582039	0.708347	0.762222	1.81702	1.9698	1.7155	0.373045	0.000227556
ENSMUSG00000030976	Tex36	0.480142	0.566825	0.619286	1.88674	2.38363	2.06113	0.263169	0.000502674
ENSMUSG00000028520	4921539E11Rik	0.46602	0.651049	0.597216	1.95144	2.19096	2.05662	0.276541	7.19e-05
ENSMUSG00000066368	Actl11	0.418261	0.49776	0.541655	2.3145	2.61982	1.87792	0.213979	0.00121831
ENSMUSG00000031357	Syap1	1.21864	1.25646	1.40999	0.525567	0.511135	0.552621	2.44449	0.00021432
ENSMUSG00000039391	Ccdc81	0.413212	0.520278	0.505838	1.9767	2.88851	2.02847	0.208789	0.00363294
ENSMUSG00000029828	4921507P07Rik	0.545964	0.713722	0.619398	1.67682	2.28861	1.92293	0.319119	0.00191786
ENSMUSG00000027676	Ccdc39	0.67934	0.827375	0.719727	1.63852	1.90796	1.57947	0.434347	0.000936118
ENSMUSG00000063130	Calml3	1.60081	0.940177	1.19138	0.396271	0.458159	0.839846	2.20293	0.0457851
ENSMUSG00000003955	Fam162a	0.571609	0.724316	0.795682	1.78814	2.34751	1.40608	0.377428	0.0149858
ENSMUSG00000078762	Haus5	0.355455	0.618544	0.444096	1.82481	2.81907	2.27015	0.205104	0.00353979
ENSMUSG00000027573	Gid8	1.23037	1.35665	1.16392	0.716443	0.574286	0.540817	2.04796	0.00120717
ENSMUSG00000015093	Clic3	1.03115	1.15941	1.7956	0.44332	0.536432	0.529157	2.64175	0.0256761
ENSMUSG00000028419	Chmp5	1.55325	1.03395	1.17595	0.584499	0.559741	0.549926	2.22124	0.0113252
ENSMUSG00000020089	Ppa1	1.33854	1.31248	1.07426	0.546597	0.662146	0.637335	2.01794	0.00234645
ENSMUSG00000003438	Timm50	0.602698	0.725627	0.778693	1.84792	2.16663	1.44205	0.386141	0.00666218
ENSMUSG00000038467	Chmp4b	1.32883	1.26858	1.22712	0.531094	0.48494	0.620895	2.33641	0.000125065
ENSMUSG00000071644	Eef1g	1.03453	1.41953	1.70726	0.316799	0.443594	0.390279	3.61642	0.00717808
ENSMUSG00000030615	Tmem126a	0.556724	0.700881	0.929952	1.44628	2.15014	1.71335	0.411987	0.0109639
ENSMUSG00000021917	Spcs1	1.28436	1.33235	1.2173	0.418825	0.707237	0.560779	2.27289	0.00133699
ENSMUSG00000035295	Wdr38	0.480186	0.626409	0.695957	1.65535	2.41813	2.0151	0.296055	0.00338021
ENSMUSG00000042888	Prr30	0.452274	0.526353	0.585092	2.0089	2.4832	2.06455	0.238494	0.000421563
ENSMUSG00000036244	Tbc1d21	1.10893	1.50996	1.22837	0.544382	0.608236	0.549257	2.2606	0.00405827
ENSMUSG00000025043	Dusp21	0.51237	0.56899	0.624265	1.72733	2.24877	2.22659	0.274982	0.000982041
ENSMUSG00000048703	Speer4b	0.782885	0.860051	0.738679	1.54325	1.88301	1.37705	0.495828	0.00619547
ENSMUSG00000032900	Tex43	0.540087	0.658729	0.600214	1.69112	2.42075	1.9573	0.296421	0.00274233
ENSMUSG00000062154	Tex33	0.458819	0.542319	0.45366	2.15167	2.62384	2.00961	0.21441	0.000697093
ENSMUSG00000066383	Iqcf1	0.432081	0.50092	0.552132	2.10894	2.95911	1.77112	0.217151	0.00735669
ENSMUSG00000051276	Actrt2	0.517511	0.62514	0.621543	1.91602	2.124	2.03461	0.29042	3.29e-05
ENSMUSG00000074619	1700034I23Rik	0.523318	0.64127	0.787171	1.63232	2.51386	1.69561	0.334103	0.0115916
ENSMUSG00000033107	Rnf125	0.549672	0.637589	0.720892	1.69882	2.3054	1.84744	0.326088	0.00225073
ENSMUSG00000026546	Cfap45	0.422979	0.565261	0.413846	2.35778	2.64906	1.90152	0.202955	0.00118802
ENSMUSG00000023966	Rsph9	0.563452	0.705108	0.465086	2.06069	1.97172	2.03428	0.285764	4.17e-05
ENSMUSG00000010136	Pifo	0.502636	0.682746	0.563846	2.42034	2.23158	1.51358	0.283712	0.00636459
ENSMUSG00000029784	Ssmem1	0.634421	0.707902	0.764573	1.83903	1.81708	1.69175	0.393969	5.36e-05
ENSMUSG00000017733	Eppin	1.56485	1.11732	1.11693	0.314427	0.507954	0.764393	2.39423	0.0204388
ENSMUSG00000025652	Tmem89	0.585839	0.692736	0.754487	1.69395	1.97708	1.85764	0.36773	0.000261321
ENSMUSG00000029248	Thegl	0.501391	0.641457	0.600571	2.09946	2.29482	1.78073	0.282335	0.000685135
ENSMUSG00000039032	Tsga13	0.624181	0.83014	0.804537	1.87323	1.89277	1.34051	0.442349	0.00782053
ENSMUSG00000027518	1700021F07Rik	0.449068	0.476989	0.359369	2.36931	2.79726	1.97856	0.179902	0.0012219
ENSMUSG00000010538	Tsacc	0.637817	0.682137	0.776875	1.51863	2.31792	1.6456	0.382484	0.0109116
ENSMUSG00000036574	Tex44	0.615597	0.753572	0.840489	1.77512	1.78875	1.60145	0.427787	0.000378812
ENSMUSG00000042200	Cdrt4	0.474849	0.566556	0.626133	2.41053	2.36424	1.58825	0.262067	0.00442217
ENSMUSG00000058935	Tex48	0.626772	0.749892	0.687279	1.53635	1.94662	1.95096	0.379825	0.00138178
ENSMUSG00000029320	1700016H13Rik	0.434946	0.484412	0.502132	1.93022	2.67892	2.24788	0.207304	0.00114239
ENSMUSG00000015962	1700016C15Rik	0.507104	0.557533	0.643335	1.82355	2.36577	2.05192	0.273659	0.000737537
ENSMUSG00000027886	1700013F07Rik	0.492332	0.597654	0.453113	1.96671	2.55729	2.06084	0.234341	0.000869841
ENSMUSG00000044444	Pfn3	0.538415	0.632873	0.785723	1.84061	2.20888	1.70815	0.339898	0.00159118
ENSMUSG00000027927	Lelp1	0.280702	0.36149	0.481063	2.09132	3.00028	2.44686	0.149003	0.00139077
ENSMUSG00000029766	1700012A03Rik	0.367691	0.447891	0.658455	1.90611	2.86461	2.07937	0.215185	0.00431271
ENSMUSG00000047619	Ddi1	0.649263	0.803094	0.809293	1.98781	1.87451	1.23463	0.443726	0.017046
ENSMUSG00000031682	1700011L22Rik	0.495543	0.590175	0.64988	1.73793	2.13365	2.25434	0.283321	0.000837912
ENSMUSG00000051896	Tex37	0.514256	0.634293	0.615466	1.68363	2.28642	2.13395	0.288993	0.00143629
ENSMUSG00000036557	Stpg4	0.614641	0.743323	0.599509	2.61285	1.73166	1.29111	0.34734	0.0350551
ENSMUSG00000020213	Glipr1l1	0.710632	0.753927	0.859599	1.53648	2.25678	1.25133	0.460723	0.0400028
ENSMUSG00000036800	Fam135b	1.20476	1.26888	1.37825	0.47159	0.567568	0.622621	2.31793	0.000406861
ENSMUSG00000026894	Morn5	0.518811	0.622101	0.614236	1.99825	2.24749	1.88387	0.286339	0.000203427
ENSMUSG00000020799	Tekt1	0.643774	0.701305	0.670934	1.55939	2.17397	1.8438	0.361477	0.00264684
ENSMUSG00000037196	Pacrg	0.620092	0.760649	0.464971	1.67743	2.26194	1.96193	0.312764	0.00202674
ENSMUSG00000050685	Ccdc54	1.05457	1.35419	1.38407	0.600067	0.669414	0.583947	2.04639	0.00397295
ENSMUSG00000066382	Iqcf5	0.406298	0.496429	0.588417	1.89496	2.61391	2.22095	0.221573	0.00123635
ENSMUSG00000027702	Lrrc34	0.701991	0.858681	0.656098	1.82295	1.89922	1.4179	0.431273	0.00380025
ENSMUSG00000020744	Slc25a19	0.525775	0.620519	0.739587	1.65345	2.35721	1.90158	0.318979	0.00336575
ENSMUSG00000053111	Fank1	0.58952	0.679018	0.651348	1.75028	2.15866	1.86487	0.332516	0.000497077
ENSMUSG00000030968	Pdilt	1.14571	1.42901	1.52032	0.363931	0.43792	0.41458	3.36643	0.00112292
ENSMUSG00000010841	Cfap97d1	0.567407	0.645345	0.63996	1.73474	2.33905	1.87503	0.311442	0.00177198
ENSMUSG00000018543	1700001P01Rik	0.417397	0.576182	0.596636	1.93653	2.8109	1.85972	0.240681	0.00573143
ENSMUSG00000031991	Spata19	0.672903	0.624793	0.746544	1.67194	2.1401	1.71148	0.370097	0.0016657
ENSMUSG00000021534	1700001L19Rik	0.464527	0.78224	0.373762	2.25948	2.33314	1.81295	0.252988	0.00145303
ENSMUSG00000019178	Styxl1	0.473589	0.516159	0.412048	2.34745	2.60405	1.9278	0.20377	0.000789679
ENSMUSG00000029182	Fam166c	0.459552	0.550537	0.522217	1.84971	2.56055	2.20411	0.231663	0.00121327
ENSMUSG00000021403	Serpinb9b	0.420057	0.68143	0.523801	2.03408	2.23281	2.11609	0.254628	7.67e-05
ENSMUSG00000028420	Tmem38b	0.622692	0.740588	0.88925	1.59851	1.97733	1.5552	0.439001	0.00343483
ENSMUSG00000062054	Iah1	1.48556	1.19037	1.40477	0.313365	0.427866	0.373882	3.65945	0.000463853
ENSMUSG00000030815	Phkg2	0.617602	0.676039	0.795202	2.09159	1.79666	1.51253	0.386767	0.00323862
ENSMUSG00000030884	Uqcrc2	0.463346	0.611393	0.699746	1.57195	2.96415	1.75373	0.282119	0.0272119
ENSMUSG00000021484	Lman2	1.42924	1.20257	1.15007	0.557796	0.480287	0.635796	2.25935	0.00190572
ENSMUSG00000030861	Acadsb	1.36798	1.03502	1.35763	0.389646	0.305677	0.997225	2.22187	0.0474368
ENSMUSG00000029188	Slc34a2	1.28197	0.943029	1.66903	0.408444	0.542273	0.629053	2.46494	0.0245122
ENSMUSG00000027006	Dnajc10	1.58918	1.07974	1.05876	0.552079	0.471243	0.684144	2.18316	0.0216536
ENSMUSG00000000001	Gnai3	1.33174	0.930088	1.54846	0.510684	0.520567	0.671404	2.23785	0.0203378
ENSMUSG00000020153	Ndufs7	0.529084	0.596804	0.68359	1.68035	2.41641	1.96377	0.298567	0.00293744
ENSMUSG00000064254	Ethe1	1.57308	0.871223	1.386	0.54903	0.495228	0.524373	2.44181	0.0231089
ENSMUSG00000029864	Gstk1	1.38493	1.14718	1.24892	0.541564	0.643354	0.558703	2.1685	0.000855002
ENSMUSG00000040048	Ndufb10	0.61689	0.76305	0.863448	2.24956	1.78636	1.1036	0.436497	0.0470728
ENSMUSG00000005510	Ndufs3	0.516005	0.659432	0.631265	2.23668	2.40521	1.45844	0.296164	0.00831717
ENSMUSG00000006356	Crip2	1.1667	0.938746	2.20018	0.25297	0.286752	0.312542	5.05199	0.0414277
ENSMUSG00000028229	Rmdn1	0.721593	0.674785	0.751801	1.39516	2.01914	1.85517	0.407665	0.00522051
ENSMUSG00000004610	Etfb	1.4011	1.06482	1.27931	0.560927	0.633737	0.609684	2.07567	0.00300707
ENSMUSG00000032370	Lactb	0.658683	0.715427	0.762526	1.65957	2.06366	1.61904	0.399949	0.00181041
ENSMUSG00000028992	Nmnat1	0.575437	0.68545	0.611576	1.7605	2.03788	2.0281	0.321372	0.000166223
ENSMUSG00000060090	Rp2	1.33559	1.27283	1.39042	0.422008	0.497917	0.415324	2.99483	3.27e-05
ENSMUSG00000022236	Ropn1l	0.685118	0.883145	0.680479	1.61557	1.80457	1.62982	0.445299	0.000493612
ENSMUSG00000021238	Aldh6a1	1.67534	1.05684	1.17129	0.376912	0.534594	0.470318	2.82487	0.0126339
ENSMUSG00000024487	Yipf5	1.44857	1.22608	1.15575	0.609375	0.444593	0.52118	2.43177	0.00169341
ENSMUSG00000022765	Snap29	0.673289	0.820128	0.785372	1.73326	1.84911	1.44886	0.452929	0.00194135
ENSMUSG00000062380	Tubb3	0.746539	0.747357	0.7414	1.59228	1.88068	1.60703	0.440021	0.000538687
ENSMUSG00000036199	Ndufa13	0.605955	0.767399	0.769345	1.77683	2.03244	1.53932	0.40061	0.00217437
ENSMUSG00000000439	Mkrn2	0.506118	0.630783	0.66407	1.69794	2.34748	2.01788	0.297028	0.00183465
ENSMUSG00000032112	Trappc4	0.767935	0.712603	0.892804	1.4334	1.8799	1.51672	0.491372	0.00509656
ENSMUSG00000022832	Ropn1	0.512709	0.655046	0.658378	2.03637	2.22919	1.74104	0.304022	0.00074403
ENSMUSG00000022769	Sdf2l1	1.30377	1.36927	1.13019	0.542366	0.651766	0.526063	2.21093	0.00104231
ENSMUSG00000024537	Psmg2	0.794111	0.689827	0.741825	1.44715	1.88798	1.73854	0.438688	0.00203143
ENSMUSG00000028333	Anp32b	1.39571	1.22915	1.13851	0.489384	0.712981	0.573804	2.11881	0.00265519
ENSMUSG00000031838	Ifi30	1.38256	0.827442	1.64126	0.495259	0.425177	0.674557	2.41459	0.0402217
ENSMUSG00000027332	Ivd	1.27807	1.15275	1.41603	0.536459	0.624468	0.510531	2.30149	0.000967083
ENSMUSG00000020636	Allc	1.12315	1.34868	1.31997	0.574986	0.653511	0.592122	2.0827	0.000925313
ENSMUSG00000018211	Wfdc15b	1.29062	1.50373	1.50464	0.150201	0.377844	0.243588	5.57128	0.000267063
ENSMUSG00000029322	Plac8	0.845773	0.712463	0.709501	1.69356	2.03638	1.30713	0.450211	0.0127874
ENSMUSG00000032892	Rangrf	0.407853	0.61226	0.585274	1.72675	2.51462	2.24381	0.247547	0.00246751
ENSMUSG00000068329	Htra2	0.602435	0.718481	0.781017	1.48154	2.07174	1.86075	0.388238	0.00361186
ENSMUSG00000031916	Cog8	1.26567	1.35677	1.1625	0.549772	0.631768	0.581882	2.14636	0.000381267
ENSMUSG00000035522	Tsga8	1.43944	1.36561	1.19554	0.484787	0.402891	0.369455	3.18231	0.000332941
ENSMUSG00000041548	Hspb8	0.63925	0.768241	0.820736	2.28661	1.1981	1.51026	0.446094	0.0482619
ENSMUSG00000032115	Hyou1	1.32154	1.45619	1.17678	0.501246	0.484271	0.413652	2.82632	0.000557875
ENSMUSG00000113949	Scamp4	1.29172	1.3095	1.37912	0.478233	0.195546	0.627795	3.05809	0.00232041
ENSMUSG00000030654	Arl6ip1	1.23091	1.32329	1.34212	0.531472	0.596061	0.454737	2.46249	0.000133337
ENSMUSG00000021112	Mpp5	1.34498	1.04348	1.42166	0.546438	0.563577	0.590186	2.24099	0.00375085
ENSMUSG00000014725	Adam28	1.5867	1.20738	1.34449	0.392459	0	0.467657	4.81165	0.00391363
ENSMUSG00000030847	Bag3	0.647008	0.634354	1.01044	2.14674	1.53638	1.29866	0.460036	0.0332093
ENSMUSG00000050737	Ptges	1.61083	1.19258	1.12895	0.536238	0.353347	0.417925	3.00751	0.00548257
ENSMUSG00000020317	Theg	0.544171	0.673171	0.71896	1.90876	2.1259	1.73324	0.335703	0.000517656
ENSMUSG00000030688	Stard10	1.60654	1.17575	1.50716	0.347975	0.161019	0.132658	6.685	0.00115692
ENSMUSG00000021024	Psma6	0.675586	0.763827	0.762603	1.7108	1.87638	1.5844	0.425791	0.000379131
ENSMUSG00000048416	Mlf1	0.60183	0.701424	0.783474	1.55343	2.22541	1.71044	0.380147	0.00565365
ENSMUSG00000029707	Fscn3	0.599783	0.683959	0.823992	1.56705	2.15386	1.71669	0.387622	0.00410241
ENSMUSG00000070979	Actl7a	0.42499	0.495268	0.57084	2.01865	2.71128	2.02782	0.22065	0.00166715
ENSMUSG00000002984	Tomm40	0.63319	0.575695	0.746774	1.70069	1.93264	2.00614	0.346781	0.000304317
ENSMUSG00000037242	Clic4	1.05444	1.16119	1.60962	0.547755	0.634144	0.623046	2.11932	0.0173934
ENSMUSG00000047108	Dnajb7	1.04725	1.15684	1.66931	0.474962	0.700847	0.564684	2.22546	0.0247087
ENSMUSG00000025792	Slc25a10	0.536628	0.61658	0.690104	1.6757	2.59461	1.77688	0.304821	0.00889223
ENSMUSG00000015932	Dstn	1.17254	1.01654	1.62611	0.531027	0.604853	0.641648	2.14635	0.0216224
ENSMUSG00000025287	Acot9	0.588348	0.632452	0.638733	1.69015	2.34971	1.88974	0.313602	0.00228289
ENSMUSG00000069744	Psmb3	0.533464	0.631919	0.73286	1.85114	2.08603	1.88863	0.325834	0.00014685
ENSMUSG00000028837	Psmb2	0.655467	0.666194	0.740065	1.62192	2.03454	1.80796	0.3773	0.000750208
ENSMUSG00000030751	Psma1	0.666084	0.741737	0.772455	1.58094	1.95001	1.69486	0.417213	0.000867035
ENSMUSG00000019087	Atp6ap1	1.58933	0.986438	1.14435	0.493312	0.765147	0.54842	2.05886	0.0325772
ENSMUSG00000022561	Gpaa1	1.39846	1.20902	1.34945	0.494339	0.402274	0.467981	2.89971	0.000163944
ENSMUSG00000063652	Slc22a21	1.47478	1.08281	1.16566	0.540157	0.271776	0.894955	2.18131	0.0359746
ENSMUSG00000028792	Ak2	0.615459	0.852974	0.865778	1.53193	2.04947	1.41862	0.46684	0.0134718
ENSMUSG00000031835	Mbtps1	1.22391	1.07764	1.54254	0.711567	0.41922	0.53136	2.31272	0.0107969
ENSMUSG00000050553	Gk2	0.553559	0.667315	0.744568	1.66728	2.38031	1.72119	0.340704	0.00578546
ENSMUSG00000024835	Coro1b	1.16322	1.25795	1.36475	0.58169	0.634054	0.602197	2.08253	0.000401892
ENSMUSG00000052738	Suclg1	0.506329	0.744796	0.682942	1.29279	2.70571	1.89904	0.327945	0.0335289
ENSMUSG00000032489	Kif9	0.569895	0.663613	0.793729	2.32155	1.89113	1.35582	0.364055	0.0146571
ENSMUSG00000028976	Slc2a5	0.717424	0.674846	0.893287	1.29806	1.92943	1.78013	0.456416	0.0108723
ENSMUSG00000021079	Timm9	0.598779	0.85638	0.717428	1.42004	1.77275	2.00239	0.418193	0.00552021
ENSMUSG00000031727	Pmfbp1	0.530185	0.66196	0.666907	1.70087	2.27821	1.95384	0.313345	0.00142248
ENSMUSG00000019433	Gipc1	1.316	1.07691	1.43325	0.644154	0.541073	0.497384	2.27394	0.00325577
ENSMUSG00000027445	Cst9	0.986589	1.5675	1.31931	0.511981	0.547289	0.625129	2.29957	0.0131283
ENSMUSG00000031158	Timm17b	0.666549	0.773599	0.878545	1.602	1.98458	1.41312	0.463766	0.00751378
ENSMUSG00000064145	Arih2	0.686021	0.827119	0.825689	1.43317	1.8486	1.62077	0.477064	0.00268594
ENSMUSG00000007041	Clic1	1.21258	0.880351	2.00509	0.29568	0.500558	0.455307	3.27437	0.0490153
ENSMUSG00000029407	Uso1	1.2193	1.41966	1.13476	0.599041	0.598819	0.592015	2.10837	0.0014401
ENSMUSG00000030224	Strap	1.2428	1.37466	1.12632	0.632095	0.584365	0.616955	2.04197	0.000956536
ENSMUSG00000005299	Letm1	0.593791	0.702372	0.708254	1.70769	2.46349	1.53709	0.351143	0.0126398
ENSMUSG00000061838	Suclg2	1.72492	1.03836	1.18108	0.439178	0.417777	0.408831	3.11613	0.0130044
ENSMUSG00000022110	Sucla2	0.4069	0.547281	0.597158	1.769	2.82943	2.0751	0.232462	0.0059568
ENSMUSG00000072214	Septin5	0.534198	0.767755	0.653425	1.90745	1.95068	1.82356	0.344155	8.67e-05
ENSMUSG00000068749	Psma5	0.740776	0.794917	0.759166	1.56012	1.83347	1.56809	0.462517	0.00062087
ENSMUSG00000026277	Stk25	1.43016	1.16759	1.11484	0.643586	0.613658	0.579727	2.02104	0.00324469
ENSMUSG00000032602	Slc25a20	0.458221	0.544292	0.619746	1.87799	2.65323	1.9601	0.249912	0.00291446
ENSMUSG00000061099	Gapdhs	0.515759	0.670147	0.692869	1.87191	2.13916	1.86735	0.319606	0.000227296
ENSMUSG00000086158	Ccpg1os	0.55916	0.67679	0.59364	1.69581	2.24605	2.01782	0.306995	0.00108615
ENSMUSG00000002102	Psmc3	1.61789	1.62627	1.35443	0	0	0	#DIV/0!	6.74e-05
ENSMUSG00000027714	Exosc9	1.98296	1.23265	1.31544	0	0	0	#DIV/0!	0.00313438
ENSMUSG00000030057	Cnbp	1.3763	1.63558	1.64656	0	0	0	#DIV/0!	6.14e-05
ENSMUSG00000021619	Atg10	1.04274	2.11927	1.55068	0	0	0	#DIV/0!	0.00721983
ENSMUSG00000021359	Tfap2a	1.41873	1.39871	1.84468	0	0	0	#DIV/0!	0.000434534
ENSMUSG00000045010	Gm4779	1.27795	2.06672	1.31236	0	0	0	#DIV/0!	0.00380895
ENSMUSG00000024764	Naa40	1.55873	1.48354	1.57973	0	0	0	#DIV/0!	7.72e-07
ENSMUSG00000017754	Pltp	1.00996	1.81025	1.9193	0	0	0	#DIV/0!	0.00528994
ENSMUSG00000041598	Cdc42ep4	1.56527	1.46914	1.58682	0	0	0	#DIV/0!	1.82e-06
ENSMUSG00000027070	Lrp2	1.29755	2.40733	0.926716	0	0	0	#DIV/0!	0.0255632
ENSMUSG00000000167	Pih1d2	0.692232	2.41067	1.67985	0	0	0	#DIV/0!	0.0328423
ENSMUSG00000040374	Pex2	1.1208	1.9553	1.62694	0	0	0	#DIV/0!	0.00295863
ENSMUSG00000024789	Jak2	1.46202	2.15914	0.984272	0	0	0	#DIV/0!	0.0108202
ENSMUSG00000021910	Nisch	1.4973	1.78699	1.33476	0	0	0	#DIV/0!	0.000311177
ENSMUSG00000061740	Cyp2d22	1.62743	1.4823	1.49516	0	0	0	#DIV/0!	4.97e-06
