# Supplementary material for: STYXL1 regulates CCT complex assembly and flagellar tubulin folding in sperm formation
Source: Nat Commun. 2024 Jan 2;15:44. doi: 10.1038/s41467-023-44337-1 (PMC10761714; doi:10.1038/s41467-023-44337-1)
Supplement: Supplementary file 7 — Source Data [file 41467_2023_44337_MOESM7_ESM.xlsx]

## Sheet: Fig. 1D
Relative mRNA levels
Tissues	Heart	Liver	Spleen	Lung	Kidney	Brain	Muscle	Testis
Repeat 1	3.75147e-08	9.54382e-08	1.26271e-07	4.63639e-07	2.11757e-07	1.58044e-07	2.44228e-08	3.00421e-05
Repeat 2	4.40694e-08	6.64943e-08	8.04493e-08	4.66521e-07	2.24842e-07	1.78664e-07	3.32809e-08	3.44147e-05
Repeat 3	3.78636e-08	6.18369e-08	1.02988e-07	3.57983e-07	1.61614e-07	2.30221e-07	2.54615e-08	3.24569e-05

## Sheet: Fig. 1E
Relative mRNA levels
Tissues	1w	2w	3w	4w	5w	7w
Repeat 1	9.86316e-08	1.66984e-06	9.49663e-06	2.21378e-05	2.32033e-05	2.35511e-05
Repeat 2	1.45728e-07	1.33982e-06	9.84399e-06	2.24869e-05	2.32595e-05	2.3634e-05
Repeat 3	1.47273e-07	1.27812e-06	1.14141e-05	2.31185e-05	2.32362e-05	2.25626e-05

## Sheet: Fig. 2B
Relative protein expression levels of STYXL1
Genotype	Styxl1+/+	Styxl1Δ74bp/Δ74bp	Styxl1Δ4bp/Δ4bp
Repeat1	0.000362	0	0
Repeat2	0.000348	0	0
Repeat3	0.000452	0	1.932e-06

## Sheet: Fig. 2C
Litter size
Genotype	Styxl1+/+♂ x Styxl1+/+♀		Styxl1+/+♂ x Styxl1-/- ♀		Styxl1-/-♂ x Styxl1+/+♀
Repeat1	7		7		0
Repeat2	8		9		0
Repeat3	9		6		0
Repeat4	4		7		0
Repeat5	8		-		0

## Sheet: Fig. 2D
Testis/body ratio
Genotype	Styxl1+/+	Styxl1-/-
Repeat1	0.00397	0.003444
Repeat2	0.00387	0.00328
Repeat3	0.00408	0.00402

## Sheet: Fig. 2E
Sperm count (10^7)
Genotype	Styxl1+/+	Styxl1-/-
Repeat1	3.52	0.688
Repeat2	1.92	0.8
Repeat3	2.35	0.085
Repeat4	2.2	0.05

## Sheet: Fig. 2F
Sperm motility (%)
Genotype	Styxl1+/+	Styxl1-/-
Repeat1	75.2	12.3
Repeat2	55.1	12.7
Repeat3	55	16
Repeat4	71.6	22.4

## Sheet: Fig. 2G
Progressive motility (%)
Genotype	Styxl1+/+	Styxl1-/-
Repeat1	33.9	3.2
Repeat2	21.1	3.7
Repeat3	20.8	4.7
Repeat4	31	6

## Sheet: Fig. 2J
Abnormal sperm (%)
Genotype	Styxl1+/+	Styxl1-/-
Repeat1	11	28
Repeat2	11.67	28.98
Repeat3	13.14	38.76

## Sheet: Fig. 4C
	Cilia length (μm)
Cells	Scramble	shStyxl1 2#	shStyxl1 3#	shStyxl1 2#+HA-STYXL1syn	shStyxl1 2#+HA-STYXL1syn
Repeat1	4.22264	2.35171	3.76134	4.87394	3.31092
Repeat2	4.99914	3.76453	3.91673	4.52604	3.93445
Repeat3	3.74871	1.61282	2.1197	3.19832	4.44033
Repeat4	3.45854	2.48889	1.87124	4.21512	3.5647
Repeat5	3.70171	2.84615	2.2632	2.90084	5.42016
Repeat6	3.85	3.06367	1.60351	3.63529	4.52604
Repeat7	3.47094	4.10342	1.11602	4.78319	4.87394
Repeat8	4.27179	2.37478	1.79867	4.99663	5.13109
Repeat9	3.79359	2.13675	1.1931	5.21008	3.93445
Repeat10	3.54572	2.41282	3.41735	4.13445	5.63697
Repeat11	4.69358	2.14188	0.93152	3.19832	4.94285
Repeat12	4.6329	2.49188	1.50101	4.98823	3.93445
Repeat13	3.99743	2.00085	1.80851	4.94285	4.25546
Repeat14	4.37991	2.17906	3.02498	3.86554	4.47562
Repeat15	3.93632	2.23718	2.75151	5.41176	5.06722
Repeat16	4.10384	3.52393	1.54488	4.58655	4.97646
Repeat17	4.89487	1.92051	3.09837	5.08066	2.62521
Repeat18	4.1735	1.9282	1.59531	4.42184	5.74957
Repeat19	3.8547	3.30128	1.68059	3.4605	3.39832
Repeat20	4.04829	3.08162	2.13897	3.70084	2.12605
Repeat21	4.01324	2.73119	1.04181	2.21008	4.24201
Repeat22	3.82692	3.63931	1.71872	5.96134	4.58655
Repeat23	3.9594	3.55683	1.0988	4.09243	6.56302
Repeat24	2.70299	3.20042	2.14184	4.6605	5.56974
Repeat25	4.46153	2.68248	1.44197	3.54621	5.4252
Repeat26	3.19102	2.83205	3.24228	3.04369	3.08571
Repeat27	5.10085	3.21282	1.07707	3.59663	4.21176
Repeat28	3.65128	2.63846	4.16724	5.921	2.24201
Repeat29	3.38119	2.97307	0.93193	3.46554	3.54621
Repeat30	4.93205	4.06068	4.07745	3.83193	4.64873
Repeat31	3.4453	2.85256	1.6687	3.46554	4.04033
Repeat32	3.72863	3.02179	0.67322	5.03697	5.04537
Repeat33	4.25726	2.41282	0.97949	4.3042	3.56134
Repeat34	3.76153	3.16367	2.39071	4.75966	3.31428
Repeat35	4.76581	1.72863	2.17792	5.18823	3.44537
Repeat36	3.89786	2.67692	2.82162	2.93949	3.70084
Repeat37	4.28119	3.3376	1.27961	3.88067	2.70924
Repeat38	4.04188	3.73162	2.96307	3.18823	5.73613
Repeat39	4.61623	4.02521	1.75931	3.75798	4.15125
Repeat40	3.65128	2.66196	1.70806	4.71092	2.2605
Repeat41	3.52393	3.42094	2.04262	5.36974	5.54957
Repeat42	5.23119	3.11111	3.00448	4.04705	3.52941
Repeat43	3.63632	1.65085	1.66706	4.21512	5.49579
Repeat44	3.82692	2.6094	1.6933	4.8773	4.70588
Repeat45	4.54914	3.55512	2.57931	3.39832	2.77142
Repeat46	3.32906	2.54102	2.94667	4.77982	4.41176
Repeat47	3.22179	2.94102	1.55062	3.33613	3.92436
Repeat48	3.45683	3.44102	1.13078	3.96638	2.07899
Repeat49	3.98247	2.47863	2.37554	3.19832	6.63024
Repeat50	3.75299	2.47863	1.15948	4.94621	4.15798
Repeat51	3.85042	2.75213	2.18571	4.43697	4.6689
Repeat52	3.98547	3.4188	1.64205	3.3647	3.17142
Repeat53	4.67905	2.14188	1.67936	3.56134	4.73277
Repeat54	4.6688	3.34316	1.69699	3.40336	3.39832
Repeat55	2.14359	2.22863	1.88764	2.93445	3.19327
Repeat56	3.69786	2.79957	2.88722	2.02353	4.91932
Repeat57	3.01111	4.70384	1.1685	5.70756	3.73109
Repeat58	4.19316	3.70299	1.24435	3.59663	3.39832
Repeat59	4.18034	3.07692	3.86712	3.98487	3.99495
Repeat60	5.04401	2.74017	1.31487	5.79495	4.89915
Repeat61	3.65128	1.6329	1.1849	4.3042	4.08907
Repeat62	3.71068	2.37649	4.47884	3.75798	5.30756
Repeat63	3.21282	3.16239	2.43253	4.15125	3.70084
Repeat64	3.0688	2.32863	1.31528	5.04201	4.39831
Repeat65	3.9547	4.35811	2.17177	2.7563	4.39831
Repeat66	4.6094	3.67906	3.79906	4.15125	2.87227
Repeat67	4.41666	2.86538	2.72937	5.71596	5.56638
Repeat68	4.79017	1.6329	2.37677	5.08066	3.38151
Repeat69	3.57051	3.22521	3.08894	4.41176	4.25546
Repeat70	3.25812	2.67692	2.85606	2.49916	3.99495
Repeat71	4.17906	2.20555	4.56986	3.26386	3.30252
Repeat72	4.2735	2.05384	2.26484	3.68907	4.91932
Repeat73	3.86282	3.07777	3.77405	4.06554	5.73613
Repeat74	5.17008		2.11478	2.90084	2.7042
Repeat75	4.27307		2.90854	4.03361	3.36134
Repeat76	3.80726		1.22057	2.49916	3.2084
Repeat77	3.8923		5.81052	3.62857	2.7042
Repeat78	3.48034		4.00406	3.36134	2.52773
Repeat79	3.53034		4.07868	2.99159	5.82184
Repeat80	4.48119		1.94012	3.75798	5.27394
Repeat81	4.49658		2.25828	4.13445	3.88067
Repeat82	3.28931		1.64	4.39831	4.36974
Repeat83	4.22179		1.58957	2.44706	4.06554
Repeat84	2.05299		1.16686	3.83193	3.08571
Repeat85	3.85		1.49978	3.9563	3.99495
Repeat86	4.03418		3.87901	3.90924	3.92436
Repeat87	3.52094		2.624	3.08907
Repeat88			3.31362	4.35966
Repeat89			1.9844	4.64873
Repeat90			2.46082	4.73613
Repeat91			1.33619	5.56974
Repeat92			1.89994	5.63697
Repeat93			1.02213
Repeat94			3.20169
Repeat95			3.15044
Repeat96			1.3038
Repeat97			2.12708
Repeat98			2.05738
Repeat99			2.33003
Repeat100			3.62768
Repeat101			2.22466
Repeat102			2.43212
Repeat103			1.77694
Repeat104			1.95734
Repeat105			2.12667
Repeat106			3.20579

[truncated: 21 more sheets: Fig. 5D, Fig. 5E, Fig. 6A, Fig. 6C, Fig. 6E, Fig. 7A, Fig. 7B, Fig. 7C, Fig. 7D, Fig. 7E, Fig. 7F, Fig. 7G, Supplementary Fig. 1B, Supplementary Fig. 2C, Supplementary Fig. 2D, Supplementary Fig. 2E, Supplementary Fig. 2F, Supplementary Fig. 2G, Supplementary Fig. 2I, Supplementary Fig. 4A …]
